# Supplementary material for: Identifying the unique characteristics of the Chinese indigenous pig breeds in the Yangtze River Delta region for precise conservation
Source: BMC Genomics. 2021 Mar 2;22:151. doi: 10.1186/s12864-021-07476-7 (PMC7927379; doi:10.1186/s12864-021-07476-7)
Supplement: Supplementary file 1 — Additional file 1. Significant genes of 24 breeds. [file 12864_2021_7476_MOESM1_ESM.txt]

B	BH	CA	CL	D	DC	EH	FJ	HB	HD	JHL	JQ	JX	L	LX	MI	MMS	P	PD	SH	SMS	SW	SZ	Y
IKBKG	ZNF532	BCAT1	DLGAP1	PHACTR2	NEDD4L	ALPK2	MALT1	MEGF11	MALT1	SETBP1	SAMD5	SASH1	SASH1	UTRN	ME1	UTRN	ATP8B1	PTPN3	FBXO30	RGS3	SLC17A5	ALPK2	SGK1
TMEM163	ALPK2	LRP1B	EXT1	MEGF11	UBAP1L	ACTL7B	ALPK2	SMAD6	RAB32	ZBTB7C	ALPK2	NEDD4L	NEDD4L	COL27A1	ALPK2	PHACTR2	SH3BGRL2	PHACTR2	GLCE	PIAS2	THSD4	UTRN	THSD4
ATR	CILP	LMNTD1	ADCYAP1R1	MAP3K5	PALM2AKAP2	UBAP1L	NEDD4L	IL20RA	UBE3D	PTPRJ	UBE3D	UBE3D	ATP8B1	COLGALT1	NEDD4L	AIG1	MEGF11	NHSL1	PAQR5	PAPPA	DGKZ	PHACTR2	TSPAN18
PLCG2	MEGF11	CLSTN2	GRID1	ITGA11	MEGF11	PTPN3	ATP8B1	CORO2B	PTPN3	DGKZ	PTPN3	CILP	MEGF11	PGLS	UBE3D	ECT2L	ITGA11	SUSD1	ZBTB7C	ZBTB7C	PEX16	PEX3	FOXK1
XRN1	SMAD3	FAR2	CADPS2	FKBP15	SMAD6	PALM2AKAP2	DENND4A	ZNF618	PALM2AKAP2	ACCS	PALM2AKAP2	SLC24A1	CALML4	NXNL1	BCKDHB	NHSL1	PAQR5	IL20RA	CREB3L1	MYO9B	CHST1	MEGF11	RBAK
ESRRG	AAGAB	PTPRJ	SCFD2	SETBP1	SUSD1	SVEP1	MEGF11	EYA4	MAP2K1	EXT2	PHACTR2	AIG1	ITGA11	SV2C	PALM2AKAP2	COL27A1	THSD4	PIAS1	PAMR1	DGKZ	SYT13	COL12A1	MYH11
TENM2	SNX30	PRXL2A	LRMDA	NOX5	MAP2K5	MEGF11	MAP2K1	THSD4	SMAD6	VCAN	AIG1	MAP2K5	TLE3	IQGAP2	ZNF483	WHRN	MYO9A	KIAA1958	CD44	SYT13	PRDM11	ZNF618	COL14A1
BECN1	CORO2B	PAPPA	AASS	PAQR5	SETBP1	SMAD3	SMAD3	ZBTB7C	NHSL1	SPTBN1	MUSK	MAP7	EYA4	LHFPL2	NHSL1	CREB3L1	PLVAP	ITGA11	RNF216	PRDM11	ACCSL	THSD4	DEPTOR
MAD1L1	GLCE	EPHB1	PHACTR2	EPG5	SLC14A1	AAGAB	AAGAB	ARHGEF28	SMAD3	PSME4	MEGF11	SLC17A5	PTPRJ	CD82	SKOR1	MAPK8IP1	C11orf49	CORO2B	CYTH3	TP53I11	PAMR1	MYO9A	ZNF687
PTPRM	PAQR5	SCMH1	BMPER	COL27A1	THSD4	MAP2K5	IQCH	PTPRJ	AAGAB	PRKCE	SMAD3	ITGA11	PLVAP	MSH3	CD109	CRY2	BHMT	BSPRY	PMS2	TSPAN18	SLC1A2	ZBTB7C	EXT1
TPCN1	COL27A1	ZNF410	PTPRM	RNF165	COLGALT1	LOXHD1	SLC17A5	SV2C	MAP2K5	TRPS1	PEX7	CORO2B	C11orf49	SSBP2	SNX30	ALX4	PRDM11	HDHD3	BAIAP2L1	ACCSL	CD44	TSPAN18	ACO2
IQCD	THSD4	FAM161B	SEC61G	MYO9A	PGLS	THSD4	ITGA11	ACP2	SAL1	OXR1	CALML4	COL27A1	PRDM11	CCDC85A	CORO2B	PAMR1	TSPAN18	TLE3	ZNF394	HSD17B12	ANKRD34A	SNX8	ST13
SETBP1	ZBTB7C	TTLL5	DDX54	ARHGEF28	ARHGEF28	SPI1	CORO2B	DDB2	CORO2B	SV2A	ITGA11	THSD4	TSPAN18	SPTBN1	RGS3	SDK1	CKMT2	ZNF618	ZKSCAN5	PRR5L	GJA5	ASB3	BCAT1
PPFIBP2	AP3B1	CRYBA1	C12orf49	PTPRJ	NXNL1	ACP2	SETBP1	ACCSL	SGK1	ITPR2	TLE3	ST8SIA5	CARD11	PSME4	ZNF618	ACTB	RPS23	ARHGEF28	SLC8A1	COMMD9	CSDC2	ZDHHC4	RBFOX2
LY86	RASGRF2	CD82	CCK	SV2C	PTPRJ	DDB2	THSD4	C11orf74	RNF165	ZNF296	COL27A1	ZBTB7C	PRUNE1	CAMTA1	COL27A1	RBAK	VCAN	PTPRJ	MAP4K3	LDLRAD3	ZDHHC7	CYTH3	HEYL
TRAK1	ATG10	RUNX2	CFAP73	IQGAP2	MYO9B	PACSIN3	PTPRJ	VCAN	AKNA	KIAA0513	THSD4	COLGALT1	MCL1	TNFRSF9	PAPPA	LMTK2	EDIL3	SV2C	SOS1	CYP2W1	WFDC1	KCNK12	GSE1
SMURF1	LDLRAD3	ATP8A2	CRISPLD2	AP3B1	LHFPL2	C11orf49	PTPMT1	PAMR1	EYA4	ZDHHC7	PAPPA	PGLS	ENSA	PIEZO2	PTPRJ	UBR5	PAMR1	LHFPL2	EXT1	C7orf50	HSDL1	TRRAP	ZDHHC7
MARK1	EDIL3	CFAP299	PDE1C	C11orf49	TPM4	LRP4	C11orf49	CD44	LOXHD1	ATP2C2	ARHGEF28	ARHGEF28	APH1A	NTM	ACP2	NCALD	SLC1A2	DEPTOR	OXR1	SDK1	MBTPS1	KPNA7	WFDC1
SRRM4	PPP1R21	YLPM1	DEPTOR	LHFPL2	SERINC5	LHFPL2	AMBRA1	C7orf50	ARHGEF28	CAMTA1	FNBP4	SV2C	CA14	OPCML	DDB2	VPS13B	CD44	DSCC1	SV2A	RNF216	CDH13	ARPC1B	LDLRAD4
CAMTA1	PRKCE	PTPRT	MINDY4	SERINC5	FAM151B	HOMER1	TSPAN18	GRIFIN	SV2C	WWOX	SV2C	SIN3B	GGA1	B3GAT1	PACSIN3	PPFIBP1	TMEM161B	EXT1	BAALC	FSHR	CMIP	SIX2	CDH13
SDS	SIX2	DLGAP1	SNCG	TSPAN18	SSBP2	PEX16	CD82	GNA12	EPS15L1	PTPRM	C11orf49	TP53I11	CARD10	SLC45A3	C11orf49	ARNTL2	SDK1	CSMD3	ATP6V1C1	PPP1R21	GAN	ABCG8	CAMTA1
SDK1	LRPPRC	CFAP73	KCNAB2	ACCSL	SLC1A2	TECPR1	PAMR1	FOXK1	TPM4	DLGAP1	AMBRA1	CD82	MFNG	RASSF5	RASGRF2	STK38L	FSHR	SYBU	NCALD	TTC7A	BCO1	MTA3	GAN
ACSBG1	SAMD12	KSR2	TESC	EFEMP1	PPP1R21	KPNA7	UBALD1	KCNK12	AMBRA1	MYL12A	DGKZ	ADGRE3	SSTR3	FCMR	COMMD9	ATF4	KCNK12	OXR1	RGS22	SLC8A1	CDYL2	SLC8A1	GNAL
HLX	MINDY1	PAPLN	EGFR	GNA12	CSF2RB	ARPC1B	C7orf50	TTC7A	PRDM11	TAT	CREB3L1	EML6	KLC3	DISP1	RADIL	PDGFB	BRI3	DPYS	TEF	SAMD12	DYNLRB2	COL14A1	SPSB1
NBEA	ANXA9	PALM2AKAP2	LAMA1	SDK1	GSE1	SRBD1	PAM16	TRRAP	SERINC5	RUNX2	PEX16	NRXN1	ERCC2	RGS7	RBAK	GTPBP1	BAIAP2L1	STK3	ZC3H7B	BCL9	WWOX	DEPTOR	WWOX
ATP8B1	TEF	CADPS2	GTPBP1	FOXK1	TAF1C	ITPR2	GLIS2	ARPC1B	C11orf74	RGS6	PRDM11	TTC7A	PPP1R13L	TTC21A	CYTH3	SUN2	SMURF1	MEI1	MRTFA	DESI1	DPF3	SAMD12	PPP4R1
GLI2	CACNA1I	MAP4K3	SUN2	FSHR	P3H1	LMNTD1	ADCY9	COL14A1	CD44	GSTA4	ACCSL	ATP6V1E2	CDH13	SS18L2	EPAS1	PICK1	KPNA7	TMPRSS6	SGSM3	ZC3H7B	LTBP2	ANGPT1	NMNAT1
BAIAP2L1	SOX5	SLC8A1	PRKCE	LMTK2	ZNF691	SOX5	CREBBP	DEPTOR	CARD11	LNX1	EDIL3	PRKCE	ADAMTS18	SEC22C	SRBD1	EIF3L	ARPC1B	CSF2RB	CACNA1I	SLC25A17	SMAD9	CHD1L	KIF1B
MBTPS1	TMEM184B	SAMD12	KCNMA1	BRI3	CAMTA1	TEX33	CHST12	EXT1	SDK1	RXFP1	TMEM184A	CYP3A29	NPAS1	ZNF662	BMERB1	TRIOBP	SIX2	KIAA0513	GTPBP1	TNRC6B	ALG5	FAM83F	PTPRM
KSR2	SOX10	CTTNBP2	ZDHHC7	TTC7A	ANKRD12	KCNAB2	GRIFIN	VPS13B	FOXK1	OPCML	CARD11	SLC8A1	PTPRM	GASK1A	COL14A1	SSTR3	COL14A1	ZDHHC7	SUN2	FAM83F	TRPC4	GRAP2	CASZ1
SSPN	MICALL1	TNRC18	BIN1	SLC8A1	PTPRM	KCNG4	EML6	ZC3H7B	RADIL	ESRRG	RADIL	UBR5	LAMA1	DLG5	EXT1	CAMTA1	DEPTOR	CDH13	BAIAP2L2	GRAP2	PCCB	HEYL	LAMA1
SLC14A1	TRIOBP	VSX2	SLC8A1	NTAN1	ENPP5	CDH13	SLX4	SSPN	NRXN1	LYPLAL1	ACTB	KCNAB2	MTOR	NEURL1B	CHD1L	TNFRSF9	ACO2	CMIP	PICK1	ENTHD1	CCDC60	GSE1	EPB41L3
CTNNB1	LGALS1	SYT13	ITPRID1	EXT1	RCAN2	CMIP	NRXN1	SOX5	ACTB	FAM222B	GTF2A1L	SZT2	EPB41L3	RANBP17	MEI1	BCO1	ZC3H7B	GAN	ATP2C2	SOX5	NOS1	ATP2C2	DLGAP1
ANTXR2	NCF4	THSD7B	SNX8	PIAS3	DPF3	BCO1	RNF216	AEBP2	ZDHHC4	VPS53	PPP1R21	KLHL21	SULT2A1	KCNIP1	SSPN	PIK3CD	AEBP2	WWOX	KCNG4	KCNAB2	TESC	P3H1	EMILIN2
BIN1	PVALB	CYTH3	DPYS	NUDT17	GMDS	PIEZO2	PMS2	CACNG2	DAGLB	RPH3AL	DAGLB	SPSB1	LIG1	CYFIP2	PICK1	RALBP1	KIAA0513	MTCL1	CDH13	P3H1	LRMDA	ZNF691	VPS13D
CADM2	CACNG2	MTIF3	PICK1	POLR3C	CDYL	WWOX	CCNF	SLC15A5	TRRAP	SLC43A2	CYTH3	WWOX	DLGAP1		POLR2F	PTPRM	PLEKHG5	RAB12	HSD17B2	KLHL21	MED13L	CAMTA1	RAD51B
MDFIC	COX4I1	ADGRG6	TOX2	STK38L	LY86	ADAMTS18	TTC7A	GSE1	KPNA7	RTN4RL1	TTC7A	LAMA1	EMILIN2		TRIOBP	LAMA1	DNAJC11	PTPRM	PLCG2	PPIH	CLASP1	TNFRSF9	JDP2
TUB	GSE1	RPH3AL	RBFOX2	FAM83F	CIB2	ST3GAL2	BAIAP2L1	SZT2	COLEC10	TAX1BP3	PRKCE	EPB41L3	DUSP22		TEX33	CFDP1	CAMTA1	FA2H	GNAL	PPCS	SLIT3	CA6	RASGEF1B
KIAA0513	KIAA0513	UTRN	PIK3C2G	GRAP2	SNX19	LPIN2	CRAMP1	ATP2C2	TRPS1	CAMKK1	SRBD1	PDPR	ZNF410		CSF2RB	FA2H	CMIP	VAC14	PIEZO2	WWOX	PTPRT	SPSB1	CAMK1G
KPNA7	ZDHHC7	CFTR	SLIT3	AEBP2	NTM	CALB2	TUFT1	EBNA1BP2	CSMD3	ARPP21	BAALC	RUNX2	JDP2		NCF4	DLGAP1	GAN	GSTA4	WWOX	VAT1L	ADCYAP1R1	TMEM201	C1orf116
VPS13D	CRISPLD2	DOCK4	GLI2	HYI	OPCML	ZFYVE26	PI4KB	HSD17B2	ARNTL2	CBLB	CSDC2	RGS6	SPATA18		WFDC1	ACTN1	CDYL2	ELOVL5	VAT1L	ADAMTS18		WWOX	ESRRG
DENND2B	KLC3	P3H1	C1QTNF2	SZT2	GLB1L2	PTCHD4	PRUNE1	SLC45A1	STK38L	TRANK1	ITPR2	VSX2	DENND2B		CAMTA1	RGS6	EPB41L3	BMP6	PTPRM	DHX34		NMNAT1	CNIH3
CFAP299	CDH13	EPB41L4B	OPCML	CAMTA1	GRB10	TRAM2	MCL1	PIEZO2	SSPN	ITGA9	CACNA1I	SYNDIG1L	USP12		CMIP	DPF3	RAD51B	CPE	BICRA	POLR1C		MARVELD3	ATP8A2
CDH13	DNAJC11	AOAH	COL14A1	CMIP	SOX13	ADAMTS7	ENSA	H6PD	BHLHE41	PROS1	BAIAP2L2	LTBP2	RAB34		BCO1	DUSP22	DCAF5	PAQR3	FGF21	XPO5		ACTN1	GOSR1
SSBP2	RTN2	KIAA0895	UTRN	PIEZO2	REN	SCFD2	APH1A	SPSB1	LMNTD1	ULK4	SOX10	ACSBG1	ANKFY1		PIEZO2	IRF4	SUSD6	NTM	POLR1C	RAD51B		GALNT16	ABR
CDYL2	PPM1N	SDK1	CCSER2	H6PD	PLEKHA6	BRINP3	CA14	TMEM201	SOX5	SS18L2	MICALL1	CIB2	LNP1		VAT1L	PKHD1	RCAN2	OPCML	XPO5	ACTN1		SMOC1	NXN
SPATA17	PLCG2	WWOX	HSD17B2	APCDD1	PIK3C2B	RPH3AL	ANKRD34A	WWOX	KIAA0513	SEC22C	TRIOBP	RASGEF1B	CADM2		DRAXIN	CDYL	TEC	GLB1L2	RSPH9	SMOC1		RGS6	TRANK1
LMO1	CMIP	POLR3A	PDGFRA	WWOX	CNTN2	PRPF8	NCALD	PTPRM	CAMTA1	ZNF662	PDE3A	NTM	GBE1		PLOD1	F13A1	SPATA18	B3GAT1	MRPS18A	RCAN2		OPN5	ITGA9
ARPC1B	SLC45A1	PRKG2	GABRB2	PPP4R1	ATP8A2	NAGS	GJA5	LAMA1	WWOX	GASK1A	AEBP2	PLXNA2	HHATL		ST3GAL2	WDFY3	USP46	KCTD3	RAD51B	ADGRF5		RPS6KL1	CTDSPL
ROBO2	CDYL2	PKHD1	ANKRD44	CTNNBIP1	DCLK1	SMG6	TEF	FA2H	ADAMTS18	CCSER2	NCF4	GRB10	ACKR2		VAC14	CDS1	SCFD2	MTUS2	PLEKHD1	GMDS		RASGEF1B	VILL
ROBO1	APCDD1	ITPRID1	ATP8A2	DFFA	SUPT6H	STAG1	ZC3H7B	VPS13D	PTPRM	ARHGAP15	PPP1R37	STK33	ZNF662		METTL4	DCUN1D4	RASGEF1B	SLC7A1	AARS2	TFAP2B		PRDM8	PLCD1
CSF2RB	SPSB1	KCND2	RRP15	DLGAP1	RAB34	ZNF662	SOX10	VAC14	TMEM231	THSD7B	PLEKHG5	LMO1	GASK1A		RAD51B	LRRC66	TMEM165	PLEKHM1	RGS6	PKHD1		NTM	DLEC1
LAMA1	ADAMTS18	CPED1	ESYT3	LTBP2	NEK8	SRRM4	MICALL1	RAD51B	WDR59	TMEM163	OSGIN1	SYT9	ANO10		RGS6	GUCY1A1	CLOCK	KIF18B	DPF3	TTLL5		PLXNA2	MYD88
ANO10	DLGAP1	SRRM4	SLC7A1	TGFB3	TRAF4	LRMDA	TMPRSS6	RGS6	DRAXIN	CFLAR	P3H1	CDC73	CAMK2G		DPF3	ASIC5	NTM	EFTUD2	ACOT4	CDS1		GRB10	ACAA1
DOCK4	VPS13D	ZBTB7C	PLCG2	SCFD2	PHF12	AOX1	CSF2RB	PKHD1	CLCN6	CNTNAP5	ZNF691	LYPLAL1	LRMDA		GMDS	IKZF1	OPCML	MPP2	ELMSAN1	TMEM150C		NRIP3	SLC22A13
PRDM11	IL34	SSPN	ACCS	SCD5	ABR	ERGIC1	SZT2	F13A1	METTL4	GLI2	CDH13	MIPEP	MGAT5		PTCHD4	DDC	PLXNA2	ETV4	VSX2	ENOPH1		TMEM9B	COL8A1
FA2H	MTSS2	FA2H	EXT2	GRB10	ITGA9	DHX35	CAMTA1	CIB2	CALB2	FGF18	SPIRE1	ATP8A2	STEAP3		RASGEF1B	CDC73	SOX13	CLSTN2	PKHD1	KIT		CNTN2	SLC25A38
CYP3A29	VAC14	DDX54	DHX35	RAB7B	ADGRG7	TOMM34	H6PD	TBC1D2B	AADACL3	SLIT3	PRELID3A	FLT1	RPL26L1		CAMK1G	BRINP3	REN	ECD	LTBP2	RASGEF1B		MFSD4A	CTNNB1
HYI	METTL4	ZMIZ1	ITPR2	BRINP3	TESC	SLC12A5	RAB31	WDFY3	ARG2	SLU7	TUBB6	SUPT6H	ERGIC1		VPS26B	SMAD9	RAB29	CFAP70	PAQR8	CPE		LMO1	ULK4
SZT2	RAD51B	CFDP1	MAP2K5	DCLK1	ZMIZ1	CTTNBP2	PTPRM	SLAIN2	VTI1B	CCNJL	SNRPD2	KANSL1	FGF18		GLB1L2	ALG5	SLC41A1	MYOZ1	JDP2	KLHL2		EIF3F	KSR2
CUX2	PLEKHD1	SACS	OXR1	CCNA1	OAS2	IMMP2L	MTOR	CFAP299	GTPBP2	PLCG1	PIEZO2	ABR	KCNIP1		GRB10	TRPC4	ESRRG	KCNMA1	FLVCR2	FSTL5		PPFIBP2	KIF5C
GSE1	SMOC1	TGFB3	CSMD3	SUPT6H	SH2D4B		CLCN6	GRIA2	VEGFA	CHD6	APCDD1	GEMIN4	DOCK2		BRINP3	ITGB3	LYPLAL1	ZMIZ1	ACSBG1	PLXNA2		SYT9	MBD5
ARFGEF2	RGS6	NTM	DCUN1D4	MAPT	OAS1		DHRS3	NTM	RUNX2	PTPRT	WWOX	SOST	SLIT3		LYPLAL1	EFTUD2	EPRS1	OAS2	TTLL5	IKZF1		ILK	LRP1B
HHLA2	RCAN2	PDE3A	ST8SIA5	ABR	NRG3		VEGFA	CAMK1G	GMDS	NCOA5	RAB31	ATP2A3	EMILIN3		MIA3	ATXN7L3	MTUS2	OAS1	SCD5	GRB10		RRP8	TOX2
COX7C	DPF3	SPTBN1	KSR2	MYO1C	GRID1		RUNX2	PLXNA2	SERPINB6	CDH22	ADAMTS18	BFSP2	PTPRT		BROX	TF	NBEA	PTPN11	TMEM150C	TMEM9B		LYPLAL1	RIMS4
TSPAN12	PAPLN	WFDC1	CLSTN2	SMG6	MBD5		RGS6	VWC2	PKHD1	GHRHR	PTPRM	CIP2A	R3HDML		NUP58	ALCAM	RAB34	GRID1	LNX1	LYPLAL1		MARK1	AOAH
KCNMA1	GMDS	ESYT3		MPP3	AOX1		PKHD1	GLB1L2	YLPM1	MINDY4	ZNF541	RAB6B	HNF4A		ATP8A2	CSRNP1	MAPT	OPN4	RASGEF1B	CNIH3		RGS7	KIAA0895
SYT9	LY86	OPCML		P2RX1	WWC1		LTBP2	OPTC	F13A1		BICRA	EPHB1	ZSWIM3		MTUS2	CADM2	NXN	LDB3	NTM	MTUS2		ATP8A2	NPSR1
ATP2C2	DSP	COL14A1		EPHB1	ATP10B		SCFD2	NRIP3	LY86		DLGAP1	CTDSPL	CDH22		SUPT6H	SNRK	MLH1	KIF5C	PLEKHA6	USPL1		USP12	BMPER
PLXNA2	BMP6	DEPTOR		IMPG2	STK4		SPATA48	TMEM9B	BMP6		PHLPP2	MYD88	ZMYND8		RAB34	IFT81	TRANK1	MBD5	RAB7B	ALOX5AP		MAPT	ITPRID1
CALML4	RASGEF1B	CHD1L		ABI3BP	ZSWIM1		TMCC2	STK33	SCFD2		ENPP5	ACAA1	CADPS2		NEK8	P2RX7	SCN5A	GTDC1	MIA3	NBEA		SCN5A
USP12	RXFP1	ATP10B		SCN5A	DOCK4		PPFIBP2	PPFIBP2	RASGEF1B		RCAN2	MRPS22	TSPAN12		NXN	HVCN1	SCN10A	ARHGAP15	DISP1	NHLRC3		ESYT3
BRI3	NTM	RHAG		NMNAT3	IMMP2L		ATP8A2	RASSF5	GRIA2		OPN5	CLSTN2	CTTNBP2		GEMIN4	C12orf49	NMNAT3	LRP1B	ITGAE	LHFPL6		SCN10A
CMIP	JAM3	PLXNA2		ULK4	LRRN3		EPHB1	RGS7	C1orf74		CRISP3	TRAK1	WNT2		HIGD1B	ZMIZ1	CLSTN2	THSD7B	NCBP3	MAPT		ROBO2
TSPAN18	NCAPD3	BMP6		CADM2	IKBKG		COL8A1	MIPEP	TRAF3IP3		ACSBG1	ACKR2	DNAJB9		SLC4A1	PPIF	XRN1	TMEM163	ZZEF1	FMNL1		KSR2
ZMIZ1	VPS26B	CAMTA1		GBE1			MRPS22	ATP8A2	OPCML		WDFY3	ANO10	AOAH		CLSTN2	OPN4	SLC9A9	MGAT5	EPHB1	DCAKD		GRID1
NOS1	GLB1L2	ADK		SLC9A9			MCU	GTF3A	VWC2		SLAIN2	ROBO2	KIAA0895		ULK4	LDB3	SRRM4	C2orf76	TTC21A	PRPF8		LRP1B
KYNU	FMOD	PTPN3		ANO10			CUX2	MTUS2	CNTN2		USP46	CUX2	NPSR1		NKTR	GLI2	KSR2	BIN1	CSRNP1	HDAC5		SPATS2L
RHOQ	SLC45A3	GALNT16		ROBO2			CIT	SLC7A1	PPFIBP2		SCFD2	CIT	BMPER		ZNF662	FGF18	NOS1	CNTNAP5	SS18L2	G6PC3		THSD7B
VSTM2A	RAB7B	ATP2B4		SRRM4			CCDC60	KATNAL1	RASSF5		NTM	KCNMA1	AVL9		SRRM4	RANBP17	RBM19	NEURL1B	SEC22C	ASPA		MGAT5
LRMDA	RFC3	TNFRSF9		LRMDA			ADK	NBEA	SYT9		IGSF9B	ANKRD44			LRMDA	SLIT3	ZMIZ1	SLIT3	LRMDA	TRPV3		TFCP2L1
CNIH3	ABR	ADAMTS7		SH2D4B			KAT6B	DCLK1	RO60		VPS26B	MBD5			KCNMA1	WWC1	TPCN1	TENM2	PLCL1	CTNS		KCNIP1
NMNAT3	ZZEF1	SLIT3		GRID1			KSR2	LHFPL6	BRINP3		VWC2	GTDC1			EPC2	EBF1	OAS2	RBPJL	SPATS2L	ARPP21		CCNJL
ATP8A2	BFSP2	ACCS		OPN4			NOS1	FAM222B	TGFB2		GLB1L2	ARHGAP15			SATB2		RPH3A	ZSWIM1	DPP10	ITGA9		PTPRT
FAM200A	TF	EXT2		LDB3			LRMDA	PHF12	MARK1		FMOD	LRP1B			MGAT5		LRP1B	SLC12A5	FAM117B	DLEC1		MINDY4
RBFOX2	RAB6B	SUSD1		KIF5C			C12orf49	CRYBA1	RGS7		PLEKHA6	NXPH2			TENM2		SGO2		GLI2	MYD88
RPS23	ESYT3	NOS1		GTDC1			KCNMA1	ADAM11	ATP8A2		PIK3C2B	MGAT5			C1QTNF2		ACTR3		CREBRF	TMEM45A
NRIP3	TTC21A	MTUS2		ARHGAP15			RBM19	RPH3AL	PAN3		CNTN2	CCDC93			TOX2		KCNIP1		RANBP17	ULK4
TMEM9B	CLSTN2	RAB32		KYNU			DTX1	RTN4RL1	FLT1		LMO1	SLIT3			SLC12A5		CCNJL		GABRP	ACKR2
CNTNAP5	ZBTB38	AMBRA1		TMEM163			CFAP73	DPH1	MTUS2		PPFIBP2	TENM2			ELMO2		EMILIN3		KCNIP1	GASK1A
C12orf49	SAMD8	PHACTR2		CNTNAP5			ZMIZ1	SMG6	SLC46A3		RASSF5	EBF1			EYA2		TOX2		LCP2	CAMK2G
CPED1	LRMDA	SH3PXD2B		NEURL1B			PPIF	SGSM2	MEDAG		MAPKAPK2	DHX35			SULF2		R3HDML		DOCK2	LRMDA
ULK4	KCNMA1	GRM1		PCIF1			ZCCHC24	TSR1	DCLK1		FCMR	PLCG1			PREX1		RIMS4		SLIT3	KCNMA1
CDYL	DLG5	C11orf49		ZNF335			ANXA11	CAMKK1	TRPC4		C1orf116	ZSWIM1			B4GALT5		RBPJL		WWC1	ZMIZ1
AARS2	GRID1	GABRP		CDH22			TPCN1	ATP2A3	COG6		ATP8A2	SLC13A3			SLC13A1		CADPS2		TENM2	GRID1
OPN4	TMEM163	DGKZ		SULF2			SFTPD	ESYT3	MAPT		FLT1	TP53RK			DOCK4		CPED1			SPATS2L
LDB3	MGAT5	SLC46A3		PREX1			OAS2	ULK4	DUSP3		MTUS2	ZMYND8					TSPAN12			NXPH2
ARHGAP15	DPP10	BPHL		SLC13A1			SH2D4B	TRAK1	ATP2A3		SLC7A1	NCOA3					CFTR			FAM126B
EDIL3	MARCO	CDYL		AOAH			OAS1	GBE1	SLCO2A1		SCARF1	SULF2					WNT2			CLASP1
PAQR5	ERCC3	ROBO1		KIAA0895			NRG3	ROBO2	ITGA9		SGSM2	PREX1					FOXP2			TFCP2L1
NUDCD1	CNTNAP5	ABR					BIN1	NOS1	DLEC1		TSR1	ARFGEF2					DOCK4			UBTD2
ZZEF1	CLASP1						CLASP1	TPCN1	CLSTN2		ZZEF1	STAU1					PDE1C			SLIT3
CKMT2	TFCP2L1						GLI2	PTPN11	EPHA6		CYB5D2	SLC13A1								WWC1
ACKR2	GLI2						RPL26L1	ANKRD44	ULK4		CBLB	CADPS2								C1QTNF2
KCNK12	STK10						ERGIC1	SF3B1	TRAK1		EPHB1	PTPRZ1								EBF1
GTDC1	FGF18						KCNIP1	ARHGAP15	ROBO1		ITGA9	ST7								CYFIP2
DEPTOR	KCNIP1						TENM2	LRP1B	ZNF662		DLEC1	FOXP2								PTPRT
TECPR1	SLIT3						CTTNBP2	THSD7B	CUX2		ADGRG7	DOCK4								PTI
TAF1C	WWC1						GHRHR	UBXN4	ADK		SCN10A	IMMP2L								CPED1
ACTB	HAVCR2						MINDY4	TMEM163	KSR2		TTC21A	AOAH								DOCK4
CD109	HNF4A							MGAT5	LRMDA		SLC25A38	KIAA0895								EEPD1
PLVAP	ZSWIM1							GPR39	KCNMA1		CLSTN2									ITPRID1
	CDH22							DPP10	ZMIZ1		ADK									MINDY4
	OCSTAMP							BIN1	TPCN1		KAT6B
	SULF2							CNTNAP5	SFTPD		KCNMA1
	PREX1							FAM117B	SH2D4B		ANXA11
	STAU1							TFCP2L1	NRG3		NRG3
	GHRHR							GLI2	GRID1		ANKRD44
	MINDY4							SH3PXD2B	BMPR1A		BIN1
	SHROOM4							GABRP	SF3B1		GYPC
								FOXI1	AOX1		GLI2
								SLIT3	MGAT5		NEURL1B
								WWC1	CNTNAP5		TENM2
								TENM2	CREBRF		SGCD
								DHX35	ERGIC1		PTPRT
								PLCG1	WWC1		TOX2
								PTPRT	TENM2		STK4
								TOX2	ATP10B		WNT2
								RIMS4	C1QTNF2		ADCYAP1R1
								SPAI-2	TTC1
								ZSWIM1	SGCD
								SLC12A5	PTPRT
								CDH22	SLC12A5
								SLC13A3	OCSTAMP
								EYA2	EYA2
								SULF2	KCND2
								PREX1	WNT2
								ARFGEF2	DOCK4
								STAU1	IMMP2L
								KCNB1	AOAH
								PTGIS	KIAA0895
								BMPER	ITPRID1
								BBS9	MINDY4
								ITPRID1
