# Supplementary material for: Identifying the unique characteristics of the Chinese indigenous pig breeds in the Yangtze River Delta region for precise conservation
Source: BMC Genomics. 2021 Mar 2;22:151. doi: 10.1186/s12864-021-07476-7 (PMC7927379; doi:10.1186/s12864-021-07476-7)
Supplement: Supplementary file 2 — Additional file 2. Significant GO Term and KEGG Pathway of 24 breeds. [file 12864_2021_7476_MOESM2_ESM.xlsx]

## Sheet: B
##Databases: KEGG PATHWAY, Gene Ontology
Kaposi sarcoma-associated herpesvirus infection	KEGG PATHWAY	ssc05167	5	177	0.000793887	0.828125	CTNNB1|PLCG2|BECN1|IKBKG|CALML4	http://www.genome.jp/kegg-bin/show_pathway?ssc05167/ssc:397657%09red/ssc:100519528%09red/ssc:100127355%09red/ssc:100518663%09red/ssc:733576%09red
Fluid shear stress and atherosclerosis	KEGG PATHWAY	ssc05418	4	134	0.00222248	0.828125	CTNNB1|ACTB|IKBKG|CALML4	http://www.genome.jp/kegg-bin/show_pathway?ssc05418/ssc:414396%09red/ssc:100519528%09red/ssc:100127355%09red/ssc:397657%09red
Adherens junction	KEGG PATHWAY	ssc04520	3	69	0.00293678	0.998581	CTNNB1|PTPRM|ACTB	http://www.genome.jp/kegg-bin/show_pathway?ssc04520/ssc:100624854%09red/ssc:414396%09red/ssc:397657%09red
Bacterial invasion of epithelial cells	KEGG PATHWAY	ssc05100	3	73	0.00342245	1	CTNNB1|ARPC1B|ACTB	http://www.genome.jp/kegg-bin/show_pathway?ssc05100/ssc:414396%09red/ssc:397657%09red/ssc:100174964%09red
Salivary secretion	KEGG PATHWAY	ssc04970	3	75	0.0036826	1	NOS1|KCNMA1|CALML4	http://www.genome.jp/kegg-bin/show_pathway?ssc04970/ssc:100519528%09red/ssc:100520934%09red/ssc:397434%09red
Arrhythmogenic right ventricular cardiomyopathy (ARVC)	KEGG PATHWAY	ssc05412	3	75	0.0036826	1	CTNNB1|LAMA1|ACTB	http://www.genome.jp/kegg-bin/show_pathway?ssc05412/ssc:414396%09red/ssc:397657%09red/ssc:100625589%09red
Pathways in cancer	KEGG PATHWAY	ssc05200	7	506	0.00431021	1	CSF2RB|CTNNB1|LAMA1|CALML4|GLI2|PLCG2|IKBKG	http://www.genome.jp/kegg-bin/show_pathway?ssc05200/ssc:100625589%09red/ssc:100518663%09red/ssc:100520334%09red/ssc:397657%09red/ssc:100519528%09red/ssc:100153254%09red/ssc:100127355%09red
Fc gamma R-mediated phagocytosis	KEGG PATHWAY	ssc04666	3	89	0.00584155	1	PLCG2|BIN1|ARPC1B	http://www.genome.jp/kegg-bin/show_pathway?ssc04666/ssc:100037305%09red/ssc:100174964%09red/ssc:100518663%09red
Axon guidance	KEGG PATHWAY	ssc04360	4	182	0.00642436	1	ROBO1|PLXNA2|ROBO2|PLCG2	http://www.genome.jp/kegg-bin/show_pathway?ssc04360/ssc:100517310%09red/ssc:100517681%09red/ssc:100518663%09red/ssc:100624791%09red
Calcium signaling pathway	KEGG PATHWAY	ssc04020	4	196	0.00825525	1	PLCG2|NOS1|TPCN1|CALML4	http://www.genome.jp/kegg-bin/show_pathway?ssc04020/ssc:100519528%09red/ssc:100520934%09red/ssc:100518663%09red/ssc:106504056%09red
C-type lectin receptor signaling pathway	KEGG PATHWAY	ssc04625	3	103	0.0086244	1	PLCG2|IKBKG|CALML4	http://www.genome.jp/kegg-bin/show_pathway?ssc04625/ssc:100519528%09red/ssc:100127355%09red/ssc:100518663%09red
Human immunodeficiency virus 1 infection	KEGG PATHWAY	ssc05170	4	204	0.00944076	1	PLCG2|ATR|IKBKG|CALML4	http://www.genome.jp/kegg-bin/show_pathway?ssc05170/ssc:100516227%09red/ssc:100519528%09red/ssc:100127355%09red/ssc:100518663%09red
Leukocyte transendothelial migration	KEGG PATHWAY	ssc04670	3	110	0.0102614	1	CTNNB1|PLCG2|ACTB	http://www.genome.jp/kegg-bin/show_pathway?ssc04670/ssc:414396%09red/ssc:397657%09red/ssc:100518663%09red
Rap1 signaling pathway	KEGG PATHWAY	ssc04015	4	211	0.0105648	1	CTNNB1|ACTB|DOCK4|CALML4	http://www.genome.jp/kegg-bin/show_pathway?ssc04015/ssc:414396%09red/ssc:100519528%09red/ssc:397657%09red/ssc:100520706%09red
Thyroid hormone signaling pathway	KEGG PATHWAY	ssc04919	3	117	0.012067	1	CTNNB1|PLCG2|ACTB	http://www.genome.jp/kegg-bin/show_pathway?ssc04919/ssc:414396%09red/ssc:397657%09red/ssc:100518663%09red
Ras signaling pathway	KEGG PATHWAY	ssc04014	4	229	0.0138425	1	PLCG2|KSR2|IKBKG|CALML4	http://www.genome.jp/kegg-bin/show_pathway?ssc04014/ssc:100519054%09red/ssc:100127355%09red/ssc:100518663%09red/ssc:100519528%09red
Hedgehog signaling pathway	KEGG PATHWAY	ssc04340	2	44	0.0143036	1	GLI2|SMURF1	http://www.genome.jp/kegg-bin/show_pathway?ssc04340/ssc:100520334%09red/ssc:100621443%09red
Endocytosis	KEGG PATHWAY	ssc04144	4	238	0.0156986	1	SMURF1|ARPC1B|BIN1|ARFGEF2	http://www.genome.jp/kegg-bin/show_pathway?ssc04144/ssc:100174964%09red/ssc:100037305%09red/ssc:100523757%09red/ssc:100621443%09red
Arginine and proline metabolism	KEGG PATHWAY	ssc00330	2	48	0.0167574	1	CKMT2|NOS1	http://www.genome.jp/kegg-bin/show_pathway?ssc00330/ssc:733602%09red/ssc:100520934%09red
Apoptosis	KEGG PATHWAY	ssc04210	3	134	0.0171688	1	CSF2RB|ACTB|IKBKG	http://www.genome.jp/kegg-bin/show_pathway?ssc04210/ssc:414396%09red/ssc:100153254%09red/ssc:100127355%09red
Apelin signaling pathway	KEGG PATHWAY	ssc04371	3	134	0.0171688	1	NOS1|BECN1|CALML4	http://www.genome.jp/kegg-bin/show_pathway?ssc04371/ssc:100519528%09red/ssc:100520934%09red/ssc:733576%09red
Hippo signaling pathway	KEGG PATHWAY	ssc04390	3	150	0.0229142	1	GLI2|CTNNB1|ACTB	http://www.genome.jp/kegg-bin/show_pathway?ssc04390/ssc:414396%09red/ssc:397657%09red/ssc:100520334%09red
Hepatocellular carcinoma	KEGG PATHWAY	ssc05225	3	160	0.0269731	1	CTNNB1|PLCG2|ACTB	http://www.genome.jp/kegg-bin/show_pathway?ssc05225/ssc:414396%09red/ssc:397657%09red/ssc:100518663%09red
Viral myocarditis	KEGG PATHWAY	ssc05416	2	63	0.0273873	1	LAMA1|ACTB	http://www.genome.jp/kegg-bin/show_pathway?ssc05416/ssc:414396%09red/ssc:100625589%09red
Basal cell carcinoma	KEGG PATHWAY	ssc05217	2	63	0.0273873	1	GLI2|CTNNB1	http://www.genome.jp/kegg-bin/show_pathway?ssc05217/ssc:397657%09red/ssc:100520334%09red
Alzheimer disease	KEGG PATHWAY	ssc05010	3	168	0.0304788	1	NOS1|COX7C|CALML4	http://www.genome.jp/kegg-bin/show_pathway?ssc05010/ssc:100519528%09red/ssc:100520934%09red/ssc:100037990%09red
Renin secretion	KEGG PATHWAY	ssc04924	2	69	0.0322255	1	KCNMA1|CALML4	http://www.genome.jp/kegg-bin/show_pathway?ssc04924/ssc:100519528%09red/ssc:397434%09red
Adipocytokine signaling pathway	KEGG PATHWAY	ssc04920	2	71	0.0339077	1	IKBKG|ACSBG1	http://www.genome.jp/kegg-bin/show_pathway?ssc04920/ssc:100127355%09red/ssc:100156446%09red
Glioma	KEGG PATHWAY	ssc05214	2	71	0.0339077	1	PLCG2|CALML4	http://www.genome.jp/kegg-bin/show_pathway?ssc05214/ssc:100519528%09red/ssc:100518663%09red
Human papillomavirus infection	KEGG PATHWAY	ssc05165	4	318	0.0390925	1	CTNNB1|LAMA1|ATR|IKBKG	http://www.genome.jp/kegg-bin/show_pathway?ssc05165/ssc:397657%09red/ssc:100516227%09red/ssc:100127355%09red/ssc:100625589%09red
B cell receptor signaling pathway	KEGG PATHWAY	ssc04662	2	78	0.0400559	1	PLCG2|IKBKG	http://www.genome.jp/kegg-bin/show_pathway?ssc04662/ssc:100127355%09red/ssc:100518663%09red
Salmonella infection	KEGG PATHWAY	ssc05132	2	80	0.0418845	1	ARPC1B|ACTB	http://www.genome.jp/kegg-bin/show_pathway?ssc05132/ssc:414396%09red/ssc:100174964%09red
Focal adhesion	KEGG PATHWAY	ssc04510	3	194	0.0434396	1	CTNNB1|LAMA1|ACTB	http://www.genome.jp/kegg-bin/show_pathway?ssc04510/ssc:414396%09red/ssc:397657%09red/ssc:100625589%09red
Proteoglycans in cancer	KEGG PATHWAY	ssc05205	3	200	0.0467646	1	CTNNB1|PLCG2|ACTB	http://www.genome.jp/kegg-bin/show_pathway?ssc05205/ssc:414396%09red/ssc:397657%09red/ssc:100518663%09red
morphogenesis of an epithelial bud	Gene Ontology	GO:0060572	2	5	0.000320819	0.828125	GLI2|CTNNB1	http://amigo.geneontology.org/amigo/term/GO:0060572
regulation of calcium ion import	Gene Ontology	GO:0090279	2	7	0.000547139	0.828125	CTNNB1|ATP2C2	http://amigo.geneontology.org/amigo/term/GO:0090279
regulation of T cell proliferation	Gene Ontology	GO:0042129	3	40	0.000660225	0.828125	CTNNB1|HHLA2|LMO1	http://amigo.geneontology.org/amigo/term/GO:0042129
proximal/distal pattern formation	Gene Ontology	GO:0009954	2	8	0.000682159	0.828125	GLI2|CTNNB1	http://amigo.geneontology.org/amigo/term/GO:0009954
negative regulation of chondrocyte differentiation	Gene Ontology	GO:0032331	2	8	0.000682159	0.828125	GLI2|CTNNB1	http://amigo.geneontology.org/amigo/term/GO:0032331
morphogenesis of an epithelial fold	Gene Ontology	GO:0060571	2	8	0.000682159	0.828125	GLI2|CTNNB1	http://amigo.geneontology.org/amigo/term/GO:0060571
positive regulation of neural precursor cell proliferation	Gene Ontology	GO:2000179	2	9	0.0008316	0.828125	GLI2|CTNNB1	http://amigo.geneontology.org/amigo/term/GO:2000179
negative regulation of cartilage development	Gene Ontology	GO:0061037	2	9	0.0008316	0.828125	GLI2|CTNNB1	http://amigo.geneontology.org/amigo/term/GO:0061037
digestive tract morphogenesis	Gene Ontology	GO:0048546	2	9	0.0008316	0.828125	GLI2|CTNNB1	http://amigo.geneontology.org/amigo/term/GO:0048546
sensory organ development	Gene Ontology	GO:0007423	4	102	0.00084058	0.828125	GLI2|CTNNB1|TSPAN12|TUB	http://amigo.geneontology.org/amigo/term/GO:0007423
calcium ion import	Gene Ontology	GO:0070509	2	10	0.000995346	0.828125	CTNNB1|ATP2C2	http://amigo.geneontology.org/amigo/term/GO:0070509
prostate gland development	Gene Ontology	GO:0030850	2	10	0.000995346	0.828125	GLI2|CTNNB1	http://amigo.geneontology.org/amigo/term/GO:0030850
T cell proliferation	Gene Ontology	GO:0042098	3	47	0.00102775	0.828125	CTNNB1|HHLA2|LMO1	http://amigo.geneontology.org/amigo/term/GO:0042098
regulation of chondrocyte differentiation	Gene Ontology	GO:0032330	2	12	0.00136531	0.828125	GLI2|CTNNB1	http://amigo.geneontology.org/amigo/term/GO:0032330
regulation of mononuclear cell proliferation	Gene Ontology	GO:0032944	3	53	0.0014288	0.828125	CTNNB1|HHLA2|LMO1	http://amigo.geneontology.org/amigo/term/GO:0032944
regulation of lymphocyte proliferation	Gene Ontology	GO:0050670	3	53	0.0014288	0.828125	CTNNB1|HHLA2|LMO1	http://amigo.geneontology.org/amigo/term/GO:0050670
regulation of leukocyte proliferation	Gene Ontology	GO:0070663	3	53	0.0014288	0.828125	CTNNB1|HHLA2|LMO1	http://amigo.geneontology.org/amigo/term/GO:0070663
mammary gland epithelium development	Gene Ontology	GO:0061180	2	13	0.00157129	0.828125	GLI2|ATP2C2	http://amigo.geneontology.org/amigo/term/GO:0061180
camera-type eye development	Gene Ontology	GO:0043010	3	57	0.00174378	0.828125	CTNNB1|TSPAN12|TUB	http://amigo.geneontology.org/amigo/term/GO:0043010
regulation of neural precursor cell proliferation	Gene Ontology	GO:2000177	2	14	0.00179114	0.828125	GLI2|CTNNB1	http://amigo.geneontology.org/amigo/term/GO:2000177
regulation of T cell activation	Gene Ontology	GO:0050863	3	59	0.00191625	0.828125	CTNNB1|HHLA2|LMO1	http://amigo.geneontology.org/amigo/term/GO:0050863
establishment of vesicle localization	Gene Ontology	GO:0051650	2	15	0.00202473	0.828125	CTNNB1|IKBKG	http://amigo.geneontology.org/amigo/term/GO:0051650
regulation of cartilage development	Gene Ontology	GO:0061035	2	15	0.00202473	0.828125	GLI2|CTNNB1	http://amigo.geneontology.org/amigo/term/GO:0061035
vesicle localization	Gene Ontology	GO:0051648	2	15	0.00202473	0.828125	CTNNB1|IKBKG	http://amigo.geneontology.org/amigo/term/GO:0051648
sensory organ morphogenesis	Gene Ontology	GO:0090596	3	61	0.00209899	0.828125	GLI2|CTNNB1|TSPAN12	http://amigo.geneontology.org/amigo/term/GO:0090596
protein localization to organelle	Gene Ontology	GO:0033365	4	132	0.00210769	0.828125	KPNA7|TUB|BECN1|MDFIC	http://amigo.geneontology.org/amigo/term/GO:0033365
eye development	Gene Ontology	GO:0001654	3	62	0.00219428	0.828125	CTNNB1|TSPAN12|TUB	http://amigo.geneontology.org/amigo/term/GO:0001654
visual system development	Gene Ontology	GO:0150063	3	62	0.00219428	0.828125	CTNNB1|TSPAN12|TUB	http://amigo.geneontology.org/amigo/term/GO:0150063
odontogenesis of dentin-containing tooth	Gene Ontology	GO:0042475	2	16	0.00227196	0.828125	GLI2|CTNNB1	http://amigo.geneontology.org/amigo/term/GO:0042475
sensory system development	Gene Ontology	GO:0048880	3	63	0.00229221	0.828125	CTNNB1|TSPAN12|TUB	http://amigo.geneontology.org/amigo/term/GO:0048880
animal organ formation	Gene Ontology	GO:0048645	2	18	0.00280689	0.983336	GLI2|CTNNB1	http://amigo.geneontology.org/amigo/term/GO:0048645
cytosol	Gene Ontology	GO:0005829	6	356	0.00319377	1	KPNA7|RPS23|CTNNB1|IKBKG|ACTB|TUB	http://amigo.geneontology.org/amigo/term/GO:0005829
embryonic digit morphogenesis	Gene Ontology	GO:0042733	2	20	0.00339506	1	GLI2|CTNNB1	http://amigo.geneontology.org/amigo/term/GO:0042733
odontogenesis	Gene Ontology	GO:0042476	2	21	0.00370884	1	GLI2|CTNNB1	http://amigo.geneontology.org/amigo/term/GO:0042476
hindbrain development	Gene Ontology	GO:0030902	2	23	0.00437527	1	GLI2|CTNNB1	http://amigo.geneontology.org/amigo/term/GO:0030902
regulation of lymphocyte activation	Gene Ontology	GO:0051249	3	80	0.0043848	1	CTNNB1|HHLA2|LMO1	http://amigo.geneontology.org/amigo/term/GO:0051249
protein import into nucleus	Gene Ontology	GO:0006606	2	24	0.00472771	1	KPNA7|MDFIC	http://amigo.geneontology.org/amigo/term/GO:0006606
cell fate specification	Gene Ontology	GO:0001708	2	24	0.00472771	1	GLI2|CTNNB1	http://amigo.geneontology.org/amigo/term/GO:0001708
lymphocyte proliferation	Gene Ontology	GO:0046651	3	84	0.00500111	1	CTNNB1|HHLA2|LMO1	http://amigo.geneontology.org/amigo/term/GO:0046651
mononuclear cell proliferation	Gene Ontology	GO:0032943	3	84	0.00500111	1	CTNNB1|HHLA2|LMO1	http://amigo.geneontology.org/amigo/term/GO:0032943
import into nucleus	Gene Ontology	GO:0051170	2	25	0.00509282	1	KPNA7|MDFIC	http://amigo.geneontology.org/amigo/term/GO:0051170
retina development in camera-type eye	Gene Ontology	GO:0060041	2	25	0.00509282	1	TSPAN12|TUB	http://amigo.geneontology.org/amigo/term/GO:0060041
leukocyte proliferation	Gene Ontology	GO:0070661	3	85	0.00516291	1	CTNNB1|HHLA2|LMO1	http://amigo.geneontology.org/amigo/term/GO:0070661
cellular protein localization	Gene Ontology	GO:0034613	5	276	0.00522773	1	CTNNB1|KPNA7|TUB|BECN1|MDFIC	http://amigo.geneontology.org/amigo/term/GO:0034613
establishment of protein localization to organelle	Gene Ontology	GO:0072594	3	86	0.00532784	1	KPNA7|MDFIC|BECN1	http://amigo.geneontology.org/amigo/term/GO:0072594
camera-type eye morphogenesis	Gene Ontology	GO:0048593	2	26	0.0054705	1	CTNNB1|TSPAN12	http://amigo.geneontology.org/amigo/term/GO:0048593
cellular macromolecule localization	Gene Ontology	GO:0070727	5	280	0.00554456	1	CTNNB1|KPNA7|TUB|BECN1|MDFIC	http://amigo.geneontology.org/amigo/term/GO:0070727
cellular localization	Gene Ontology	GO:0051641	6	407	0.00602947	1	KPNA7|BECN1|MDFIC|CTNNB1|IKBKG|TUB	http://amigo.geneontology.org/amigo/term/GO:0051641
gland development	Gene Ontology	GO:0048732	3	92	0.00638395	1	GLI2|CTNNB1|ATP2C2	http://amigo.geneontology.org/amigo/term/GO:0048732
chondrocyte differentiation	Gene Ontology	GO:0002062	2	29	0.00667793	1	GLI2|CTNNB1	http://amigo.geneontology.org/amigo/term/GO:0002062
dorsal/ventral pattern formation	Gene Ontology	GO:0009953	2	29	0.00667793	1	GLI2|CTNNB1	http://amigo.geneontology.org/amigo/term/GO:0009953
regulation of leukocyte activation	Gene Ontology	GO:0002694	3	94	0.00676169	1	CTNNB1|HHLA2|LMO1	http://amigo.geneontology.org/amigo/term/GO:0002694
digestive tract development	Gene Ontology	GO:0048565	2	30	0.00710487	1	GLI2|CTNNB1	http://amigo.geneontology.org/amigo/term/GO:0048565
plasma membrane protein complex	Gene Ontology	GO:0098797	3	96	0.00715247	1	CTNNB1|SSPN|KCNMA1	http://amigo.geneontology.org/amigo/term/GO:0098797
regulation of cell activation	Gene Ontology	GO:0050865	3	100	0.00797357	1	CTNNB1|HHLA2|LMO1	http://amigo.geneontology.org/amigo/term/GO:0050865
morphogenesis of embryonic epithelium	Gene Ontology	GO:0016331	2	32	0.00799483	1	GLI2|CTNNB1	http://amigo.geneontology.org/amigo/term/GO:0016331
digestive system development	Gene Ontology	GO:0055123	2	32	0.00799483	1	GLI2|CTNNB1	http://amigo.geneontology.org/amigo/term/GO:0055123
mammary gland development	Gene Ontology	GO:0030879	2	32	0.00799483	1	GLI2|ATP2C2	http://amigo.geneontology.org/amigo/term/GO:0030879
eye morphogenesis	Gene Ontology	GO:0048592	2	32	0.00799483	1	CTNNB1|TSPAN12	http://amigo.geneontology.org/amigo/term/GO:0048592
cell cortex	Gene Ontology	GO:0005938	2	35	0.00941849	1	CTNNB1|ACTB	http://amigo.geneontology.org/amigo/term/GO:0005938
embryonic limb morphogenesis	Gene Ontology	GO:0030326	2	36	0.0099163	1	GLI2|CTNNB1	http://amigo.geneontology.org/amigo/term/GO:0030326
embryonic appendage morphogenesis	Gene Ontology	GO:0035113	2	36	0.0099163	1	GLI2|CTNNB1	http://amigo.geneontology.org/amigo/term/GO:0035113
protein import	Gene Ontology	GO:0017038	2	36	0.0099163	1	KPNA7|MDFIC	http://amigo.geneontology.org/amigo/term/GO:0017038
T cell activation	Gene Ontology	GO:0042110	3	109	0.0100173	1	CTNNB1|HHLA2|LMO1	http://amigo.geneontology.org/amigo/term/GO:0042110
negative regulation of transcription, DNA-templated	Gene Ontology	GO:0045892	4	212	0.0107321	1	GLI2|CTNNB1|MDFIC|LMO1	http://amigo.geneontology.org/amigo/term/GO:0045892
negative regulation of RNA biosynthetic process	Gene Ontology	GO:1902679	4	218	0.011772	1	GLI2|CTNNB1|MDFIC|LMO1	http://amigo.geneontology.org/amigo/term/GO:1902679
negative regulation of nucleic acid-templated transcription	Gene Ontology	GO:1903507	4	218	0.011772	1	GLI2|CTNNB1|MDFIC|LMO1	http://amigo.geneontology.org/amigo/term/GO:1903507
limb morphogenesis	Gene Ontology	GO:0035108	2	40	0.0120213	1	GLI2|CTNNB1	http://amigo.geneontology.org/amigo/term/GO:0035108
appendage morphogenesis	Gene Ontology	GO:0035107	2	40	0.0120213	1	GLI2|CTNNB1	http://amigo.geneontology.org/amigo/term/GO:0035107
regulation of ion transport	Gene Ontology	GO:0043269	3	117	0.012067	1	CTNNB1|ATP2C2|KCNMA1	http://amigo.geneontology.org/amigo/term/GO:0043269
tissue homeostasis	Gene Ontology	GO:0001894	2	41	0.0125755	1	CTNNB1|TUB	http://amigo.geneontology.org/amigo/term/GO:0001894
regulation of transport	Gene Ontology	GO:0051049	5	346	0.0129098	1	CTNNB1|ATP2C2|TUB|MDFIC|KCNMA1	http://amigo.geneontology.org/amigo/term/GO:0051049
positive regulation of I-kappaB kinase/NF-kappaB signaling	Gene Ontology	GO:0043123	2	42	0.0131407	1	CTNNB1|IKBKG	http://amigo.geneontology.org/amigo/term/GO:0043123
branching morphogenesis of an epithelial tube	Gene Ontology	GO:0048754	2	43	0.0137168	1	GLI2|CTNNB1	http://amigo.geneontology.org/amigo/term/GO:0048754
negative regulation of RNA metabolic process	Gene Ontology	GO:0051253	4	229	0.0138425	1	GLI2|CTNNB1|MDFIC|LMO1	http://amigo.geneontology.org/amigo/term/GO:0051253
regulation of calcium ion transport	Gene Ontology	GO:0051924	2	45	0.0149012	1	CTNNB1|ATP2C2	http://amigo.geneontology.org/amigo/term/GO:0051924
appendage development	Gene Ontology	GO:0048736	2	46	0.0155095	1	GLI2|CTNNB1	http://amigo.geneontology.org/amigo/term/GO:0048736
protein localization to nucleus	Gene Ontology	GO:0034504	2	46	0.0155095	1	KPNA7|MDFIC	http://amigo.geneontology.org/amigo/term/GO:0034504
limb development	Gene Ontology	GO:0060173	2	46	0.0155095	1	GLI2|CTNNB1	http://amigo.geneontology.org/amigo/term/GO:0060173
cartilage development	Gene Ontology	GO:0051216	2	46	0.0155095	1	GLI2|CTNNB1	http://amigo.geneontology.org/amigo/term/GO:0051216
negative regulation of cellular macromolecule biosynthetic process	Gene Ontology	GO:2000113	4	239	0.015914	1	GLI2|CTNNB1|MDFIC|LMO1	http://amigo.geneontology.org/amigo/term/GO:2000113
epidermis development	Gene Ontology	GO:0008544	2	48	0.0167574	1	GLI2|CTNNB1	http://amigo.geneontology.org/amigo/term/GO:0008544
negative regulation of nucleobase-containing compound metabolic process	Gene Ontology	GO:0045934	4	243	0.0167943	1	GLI2|CTNNB1|MDFIC|LMO1	http://amigo.geneontology.org/amigo/term/GO:0045934
negative regulation of macromolecule biosynthetic process	Gene Ontology	GO:0010558	4	248	0.0179368	1	GLI2|CTNNB1|MDFIC|LMO1	http://amigo.geneontology.org/amigo/term/GO:0010558
establishment of localization	Gene Ontology	GO:0051234	9	999	0.0184784	1	KPNA7|BECN1|MDFIC|KCNMA1|CTNNB1|IKBKG|ATP2C2|TUB|COX7C	http://amigo.geneontology.org/amigo/term/GO:0051234
positive regulation of DNA-binding transcription factor activity	Gene Ontology	GO:0051091	2	51	0.0187067	1	CTNNB1|IKBKG	http://amigo.geneontology.org/amigo/term/GO:0051091
regulation of I-kappaB kinase/NF-kappaB signaling	Gene Ontology	GO:0043122	2	51	0.0187067	1	CTNNB1|IKBKG	http://amigo.geneontology.org/amigo/term/GO:0043122
lung development	Gene Ontology	GO:0030324	2	51	0.0187067	1	GLI2|CTNNB1	http://amigo.geneontology.org/amigo/term/GO:0030324
positive regulation of transcription by RNA polymerase II	Gene Ontology	GO:0045944	4	254	0.0193705	1	GLI2|CTNNB1|IKBKG|LMO1	http://amigo.geneontology.org/amigo/term/GO:0045944
kidney development	Gene Ontology	GO:0001822	2	52	0.0193767	1	GLI2|CTNNB1	http://amigo.geneontology.org/amigo/term/GO:0001822
respiratory tube development	Gene Ontology	GO:0030323	2	52	0.0193767	1	GLI2|CTNNB1	http://amigo.geneontology.org/amigo/term/GO:0030323
membrane protein complex	Gene Ontology	GO:0098796	4	255	0.0196162	1	CTNNB1|SSPN|BECN1|KCNMA1	http://amigo.geneontology.org/amigo/term/GO:0098796
extrinsic component of membrane	Gene Ontology	GO:0019898	2	53	0.0200567	1	CTNNB1|BECN1	http://amigo.geneontology.org/amigo/term/GO:0019898
anterior/posterior pattern specification	Gene Ontology	GO:0009952	2	53	0.0200567	1	GLI2|CTNNB1	http://amigo.geneontology.org/amigo/term/GO:0009952
negative regulation of cellular biosynthetic process	Gene Ontology	GO:0031327	4	259	0.020618	1	GLI2|CTNNB1|MDFIC|LMO1	http://amigo.geneontology.org/amigo/term/GO:0031327
apical part of cell	Gene Ontology	GO:0045177	2	54	0.0207467	1	CTNNB1|KCNMA1	http://amigo.geneontology.org/amigo/term/GO:0045177
morphogenesis of a branching epithelium	Gene Ontology	GO:0061138	2	54	0.0207467	1	GLI2|CTNNB1	http://amigo.geneontology.org/amigo/term/GO:0061138
osteoblast differentiation	Gene Ontology	GO:0001649	2	54	0.0207467	1	GLI2|CTNNB1	http://amigo.geneontology.org/amigo/term/GO:0001649
cation transport	Gene Ontology	GO:0006812	4	260	0.0208733	1	CTNNB1|ATP2C2|COX7C|KCNMA1	http://amigo.geneontology.org/amigo/term/GO:0006812
establishment of organelle localization	Gene Ontology	GO:0051656	2	55	0.0214464	1	CTNNB1|IKBKG	http://amigo.geneontology.org/amigo/term/GO:0051656
negative regulation of biosynthetic process	Gene Ontology	GO:0009890	4	263	0.0216509	1	GLI2|CTNNB1|MDFIC|LMO1	http://amigo.geneontology.org/amigo/term/GO:0009890
lymphocyte activation	Gene Ontology	GO:0046649	3	148	0.0221457	1	CTNNB1|HHLA2|LMO1	http://amigo.geneontology.org/amigo/term/GO:0046649
renal system development	Gene Ontology	GO:0072001	2	56	0.0221559	1	GLI2|CTNNB1	http://amigo.geneontology.org/amigo/term/GO:0072001
respiratory system development	Gene Ontology	GO:0060541	2	56	0.0221559	1	GLI2|CTNNB1	http://amigo.geneontology.org/amigo/term/GO:0060541
I-kappaB kinase/NF-kappaB signaling	Gene Ontology	GO:0007249	2	56	0.0221559	1	CTNNB1|IKBKG	http://amigo.geneontology.org/amigo/term/GO:0007249
forebrain development	Gene Ontology	GO:0030900	2	57	0.022875	1	GLI2|CTNNB1	http://amigo.geneontology.org/amigo/term/GO:0030900
connective tissue development	Gene Ontology	GO:0061448	2	57	0.022875	1	GLI2|CTNNB1	http://amigo.geneontology.org/amigo/term/GO:0061448
nuclear transport	Gene Ontology	GO:0051169	2	58	0.0236036	1	KPNA7|MDFIC	http://amigo.geneontology.org/amigo/term/GO:0051169
nucleocytoplasmic transport	Gene Ontology	GO:0006913	2	58	0.0236036	1	KPNA7|MDFIC	http://amigo.geneontology.org/amigo/term/GO:0006913
morphogenesis of a branching structure	Gene Ontology	GO:0001763	2	58	0.0236036	1	GLI2|CTNNB1	http://amigo.geneontology.org/amigo/term/GO:0001763
negative regulation of transcription by RNA polymerase II	Gene Ontology	GO:0000122	3	156	0.0253063	1	GLI2|CTNNB1|LMO1	http://amigo.geneontology.org/amigo/term/GO:0000122
protein localization	Gene Ontology	GO:0008104	5	416	0.0259974	1	CTNNB1|KPNA7|TUB|BECN1|MDFIC	http://amigo.geneontology.org/amigo/term/GO:0008104
urogenital system development	Gene Ontology	GO:0001655	2	63	0.0273873	1	GLI2|CTNNB1	http://amigo.geneontology.org/amigo/term/GO:0001655
anatomical structure homeostasis	Gene Ontology	GO:0060249	2	63	0.0273873	1	CTNNB1|TUB	http://amigo.geneontology.org/amigo/term/GO:0060249
integral component of plasma membrane	Gene Ontology	GO:0005887	4	284	0.0275907	1	SSPN|ATP2C2|TSPAN12|KCNMA1	http://amigo.geneontology.org/amigo/term/GO:0005887
transferase complex, transferring phosphorus-containing groups	Gene Ontology	GO:0061695	2	64	0.0281715	1	BECN1|IKBKG	http://amigo.geneontology.org/amigo/term/GO:0061695
inorganic cation transmembrane transporter activity	Gene Ontology	GO:0022890	3	165	0.0291373	1	ATP2C2|COX7C|KCNMA1	http://amigo.geneontology.org/amigo/term/GO:0022890
negative regulation of gene expression	Gene Ontology	GO:0010629	4	291	0.0297665	1	GLI2|CTNNB1|MDFIC|LMO1	http://amigo.geneontology.org/amigo/term/GO:0010629
regulation of metal ion transport	Gene Ontology	GO:0010959	2	66	0.0297668	1	CTNNB1|ATP2C2	http://amigo.geneontology.org/amigo/term/GO:0010959
positive regulation of neurogenesis	Gene Ontology	GO:0050769	2	66	0.0297668	1	GLI2|CTNNB1	http://amigo.geneontology.org/amigo/term/GO:0050769
multicellular organismal homeostasis	Gene Ontology	GO:0048871	2	66	0.0297668	1	CTNNB1|TUB	http://amigo.geneontology.org/amigo/term/GO:0048871
cell fate commitment	Gene Ontology	GO:0045165	2	66	0.0297668	1	GLI2|CTNNB1	http://amigo.geneontology.org/amigo/term/GO:0045165
establishment of localization in cell	Gene Ontology	GO:0051649	2	66	0.0297668	1	CTNNB1|IKBKG	http://amigo.geneontology.org/amigo/term/GO:0051649
negative regulation of nitrogen compound metabolic process	Gene Ontology	GO:0051172	5	433	0.0301171	1	GLI2|CTNNB1|CD109|MDFIC|LMO1	http://amigo.geneontology.org/amigo/term/GO:0051172
leukocyte activation	Gene Ontology	GO:0045321	3	168	0.0304788	1	CTNNB1|HHLA2|LMO1	http://amigo.geneontology.org/amigo/term/GO:0045321
intrinsic component of plasma membrane	Gene Ontology	GO:0031226	4	295	0.0310544	1	SSPN|ATP2C2|TSPAN12|KCNMA1	http://amigo.geneontology.org/amigo/term/GO:0031226
intracellular protein transport	Gene Ontology	GO:0006886	3	177	0.0346957	1	KPNA7|MDFIC|BECN1	http://amigo.geneontology.org/amigo/term/GO:0006886
positive regulation of cell population proliferation	Gene Ontology	GO:0008284	3	177	0.0346957	1	GLI2|CTNNB1|HHLA2	http://amigo.geneontology.org/amigo/term/GO:0008284
tube morphogenesis	Gene Ontology	GO:0035239	3	178	0.035182	1	GLI2|CTNNB1|TSPAN12	http://amigo.geneontology.org/amigo/term/GO:0035239
regulation of DNA-binding transcription factor activity	Gene Ontology	GO:0051090	2	73	0.0356234	1	CTNNB1|IKBKG	http://amigo.geneontology.org/amigo/term/GO:0051090
cation transmembrane transporter activity	Gene Ontology	GO:0008324	3	179	0.0356719	1	ATP2C2|COX7C|KCNMA1	http://amigo.geneontology.org/amigo/term/GO:0008324
metal ion transport	Gene Ontology	GO:0030001	3	180	0.0361652	1	CTNNB1|ATP2C2|KCNMA1	http://amigo.geneontology.org/amigo/term/GO:0030001
positive regulation of transcription, DNA-templated	Gene Ontology	GO:0045893	4	313	0.037253	1	GLI2|CTNNB1|IKBKG|LMO1	http://amigo.geneontology.org/amigo/term/GO:0045893
calcium ion transport	Gene Ontology	GO:0006816	2	75	0.0373722	1	CTNNB1|ATP2C2	http://amigo.geneontology.org/amigo/term/GO:0006816
inorganic cation transmembrane transport	Gene Ontology	GO:0098662	3	184	0.0381738	1	ATP2C2|COX7C|KCNMA1	http://amigo.geneontology.org/amigo/term/GO:0098662
embryonic organ morphogenesis	Gene Ontology	GO:0048562	2	76	0.0382588	1	GLI2|CTNNB1	http://amigo.geneontology.org/amigo/term/GO:0048562
negative regulation of cellular metabolic process	Gene Ontology	GO:0031324	5	465	0.0389399	1	GLI2|CTNNB1|CD109|MDFIC|LMO1	http://amigo.geneontology.org/amigo/term/GO:0031324
regulation of cell population proliferation	Gene Ontology	GO:0042127	4	318	0.0390925	1	GLI2|CTNNB1|HHLA2|LMO1	http://amigo.geneontology.org/amigo/term/GO:0042127
regulation of cellular protein localization	Gene Ontology	GO:1903827	2	78	0.0400559	1	CTNNB1|MDFIC	http://amigo.geneontology.org/amigo/term/GO:1903827
in utero embryonic development	Gene Ontology	GO:0001701	2	78	0.0400559	1	GLI2|CTNNB1	http://amigo.geneontology.org/amigo/term/GO:0001701
positive regulation of nervous system development	Gene Ontology	GO:0051962	2	79	0.0409663	1	GLI2|CTNNB1	http://amigo.geneontology.org/amigo/term/GO:0051962
epithelial tube morphogenesis	Gene Ontology	GO:0060562	2	79	0.0409663	1	GLI2|CTNNB1	http://amigo.geneontology.org/amigo/term/GO:0060562
positive regulation of biological process	Gene Ontology	GO:0048518	9	1159	0.0418098	1	CTNNB1|BECN1|HHLA2|LMO1|KCNMA1|GLI2|IKBKG|ATP2C2|TUB	http://amigo.geneontology.org/amigo/term/GO:0048518
organelle localization	Gene Ontology	GO:0051640	2	80	0.0418845	1	CTNNB1|IKBKG	http://amigo.geneontology.org/amigo/term/GO:0051640
cilium	Gene Ontology	GO:0005929	2	80	0.0418845	1	GLI2|TUB	http://amigo.geneontology.org/amigo/term/GO:0005929
regulation of localization	Gene Ontology	GO:0032879	5	475	0.0419895	1	CTNNB1|ATP2C2|TUB|MDFIC|KCNMA1	http://amigo.geneontology.org/amigo/term/GO:0032879
negative regulation of macromolecule metabolic process	Gene Ontology	GO:0010605	5	476	0.0423022	1	GLI2|CTNNB1|CD109|MDFIC|LMO1	http://amigo.geneontology.org/amigo/term/GO:0010605
transport	Gene Ontology	GO:0006810	8	983	0.0427972	1	KPNA7|BECN1|MDFIC|KCNMA1|CTNNB1|ATP2C2|TUB|COX7C	http://amigo.geneontology.org/amigo/term/GO:0006810
ossification	Gene Ontology	GO:0001503	2	82	0.043744	1	GLI2|CTNNB1	http://amigo.geneontology.org/amigo/term/GO:0001503
homeostatic process	Gene Ontology	GO:0042592	4	332	0.0445163	1	CTNNB1|ATP2C2|TUB|LMO1	http://amigo.geneontology.org/amigo/term/GO:0042592
cell activation	Gene Ontology	GO:0001775	3	196	0.0445342	1	CTNNB1|HHLA2|LMO1	http://amigo.geneontology.org/amigo/term/GO:0001775
macromolecule localization	Gene Ontology	GO:0033036	5	485	0.0451802	1	CTNNB1|KPNA7|TUB|BECN1|MDFIC	http://amigo.geneontology.org/amigo/term/GO:0033036
negative regulation of multicellular organismal process	Gene Ontology	GO:0051241	3	198	0.0456426	1	GLI2|CTNNB1|KCNMA1	http://amigo.geneontology.org/amigo/term/GO:0051241
cytoskeleton	Gene Ontology	GO:0005856	4	335	0.0457309	1	GLI2|CTNNB1|ACTB|IKBKG	http://amigo.geneontology.org/amigo/term/GO:0005856
positive regulation of RNA biosynthetic process	Gene Ontology	GO:1902680	4	336	0.0461399	1	GLI2|CTNNB1|IKBKG|LMO1	http://amigo.geneontology.org/amigo/term/GO:1902680
positive regulation of nucleic acid-templated transcription	Gene Ontology	GO:1903508	4	336	0.0461399	1	GLI2|CTNNB1|IKBKG|LMO1	http://amigo.geneontology.org/amigo/term/GO:1903508
inorganic ion transmembrane transport	Gene Ontology	GO:0098660	3	199	0.0462019	1	ATP2C2|COX7C|KCNMA1	http://amigo.geneontology.org/amigo/term/GO:0098660
immune system process	Gene Ontology	GO:0002376	5	489	0.0464962	1	CTNNB1|HHLA2|CYP3A29|BECN1|LMO1	http://amigo.geneontology.org/amigo/term/GO:0002376
positive regulation of cell development	Gene Ontology	GO:0010720	2	85	0.0465898	1	GLI2|CTNNB1	http://amigo.geneontology.org/amigo/term/GO:0010720
divalent metal ion transport	Gene Ontology	GO:0070838	2	85	0.0465898	1	CTNNB1|ATP2C2	http://amigo.geneontology.org/amigo/term/GO:0070838
divalent inorganic cation transport	Gene Ontology	GO:0072511	2	85	0.0465898	1	CTNNB1|ATP2C2	http://amigo.geneontology.org/amigo/term/GO:0072511
endocytosis	Gene Ontology	GO:0006897	2	85	0.0465898	1	TUB|BECN1	http://amigo.geneontology.org/amigo/term/GO:0006897
animal organ morphogenesis	Gene Ontology	GO:0009887	3	202	0.0479002	1	GLI2|CTNNB1|TSPAN12	http://amigo.geneontology.org/amigo/term/GO:0009887
cell surface receptor signaling pathway involved in cell-cell signaling	Gene Ontology	GO:1905114	2	87	0.0485239	1	GLI2|CTNNB1	http://amigo.geneontology.org/amigo/term/GO:1905114
regionalization	Gene Ontology	GO:0003002	2	87	0.0485239	1	GLI2|CTNNB1	http://amigo.geneontology.org/amigo/term/GO:0003002
circulatory system development	Gene Ontology	GO:0072359	3	204	0.0490494	1	GLI2|CTNNB1|TSPAN12	http://amigo.geneontology.org/amigo/term/GO:0072359

## Sheet: BH
##Databases: KEGG PATHWAY, Gene Ontology
TGF-beta signaling pathway	KEGG PATHWAY	ssc04350	4	92	0.000811477	1	BMP6|THSD4|FMOD|SMAD3	http://www.genome.jp/kegg-bin/show_pathway?ssc04350/ssc:100155536%09red/ssc:397260%09red/ssc:100526237%09red/ssc:100524417%09red
Hippo signaling pathway	KEGG PATHWAY	ssc04390	4	150	0.00454574	1	GLI2|BMP6|WWC1|SMAD3	http://www.genome.jp/kegg-bin/show_pathway?ssc04390/ssc:100155536%09red/ssc:397260%09red/ssc:100520334%09red/ssc:100513827%09red
AGE-RAGE signaling pathway in diabetic complications	KEGG PATHWAY	ssc04933	3	100	0.0101813	1	PLCG2|PRKCE|SMAD3	http://www.genome.jp/kegg-bin/show_pathway?ssc04933/ssc:100524932%09red/ssc:397260%09red/ssc:100518663%09red
Leukocyte transendothelial migration	KEGG PATHWAY	ssc04670	3	110	0.0130675	1	PLCG2|JAM3|NCF4	http://www.genome.jp/kegg-bin/show_pathway?ssc04670/ssc:100152055%09red/ssc:100520043%09red/ssc:100518663%09red
Nucleotide excision repair	KEGG PATHWAY	ssc03420	2	44	0.0169476	1	ERCC3|RFC3	http://www.genome.jp/kegg-bin/show_pathway?ssc03420/ssc:100156440%09red/ssc:100517918%09red
Phagosome	KEGG PATHWAY	ssc04145	3	143	0.0256101	1	RAB7B|MARCO|NCF4	http://www.genome.jp/kegg-bin/show_pathway?ssc04145/ssc:100627693%09red/ssc:100152055%09red/ssc:100516298%09red
Hepatocellular carcinoma	KEGG PATHWAY	ssc05225	3	160	0.0338986	1	PLCG2|DPF3|SMAD3	http://www.genome.jp/kegg-bin/show_pathway?ssc05225/ssc:397260%09red/ssc:100156555%09red/ssc:100518663%09red
MAPK signaling pathway	KEGG PATHWAY	ssc04010	4	286	0.0373941	1	CACNA1I|CACNG2|FGF18|RASGRF2	http://www.genome.jp/kegg-bin/show_pathway?ssc04010/ssc:100512654%09red/ssc:100515363%09red/ssc:100525013%09red/ssc:100154640%09red
Arrhythmogenic right ventricular cardiomyopathy (ARVC)	KEGG PATHWAY	ssc05412	2	75	0.0439542	1	CACNG2|DSP	http://www.genome.jp/kegg-bin/show_pathway?ssc05412/ssc:100512654%09red/ssc:100156744%09red
Salmonella infection	KEGG PATHWAY	ssc05132	2	80	0.0492033	1	RAB7B|KLC3	http://www.genome.jp/kegg-bin/show_pathway?ssc05132/ssc:100627693%09red/ssc:102158866%09red
regulation of chondrocyte differentiation	Gene Ontology	GO:0032330	3	12	3.45049e-05	0.310307	GLI2|FGF18|SIX2	http://amigo.geneontology.org/amigo/term/GO:0032330
regulation of cartilage development	Gene Ontology	GO:0061035	3	15	6.12981e-05	0.310307	GLI2|FGF18|SIX2	http://amigo.geneontology.org/amigo/term/GO:0061035
chondrocyte differentiation	Gene Ontology	GO:0002062	3	29	0.000356512	1	GLI2|FGF18|SIX2	http://amigo.geneontology.org/amigo/term/GO:0002062
embryonic digestive tract development	Gene Ontology	GO:0048566	2	8	0.000815384	1	GLI2|SIX2	http://amigo.geneontology.org/amigo/term/GO:0048566
digestive tract morphogenesis	Gene Ontology	GO:0048546	2	9	0.000993764	1	GLI2|SIX2	http://amigo.geneontology.org/amigo/term/GO:0048546
cartilage development	Gene Ontology	GO:0051216	3	46	0.00125538	1	GLI2|FGF18|SIX2	http://amigo.geneontology.org/amigo/term/GO:0051216
connective tissue development	Gene Ontology	GO:0061448	3	57	0.00225267	1	GLI2|FGF18|SIX2	http://amigo.geneontology.org/amigo/term/GO:0061448
transcription regulatory region sequence-specific DNA binding	Gene Ontology	GO:0000976	4	134	0.00307544	1	GLI2|HNF4A|SIX2|SMAD3	http://amigo.geneontology.org/amigo/term/GO:0000976
sequence-specific double-stranded DNA binding	Gene Ontology	GO:1990837	4	139	0.00349347	1	GLI2|HNF4A|SIX2|SMAD3	http://amigo.geneontology.org/amigo/term/GO:1990837
double-stranded DNA binding	Gene Ontology	GO:0003690	4	152	0.00475758	1	GLI2|HNF4A|SIX2|SMAD3	http://amigo.geneontology.org/amigo/term/GO:0003690
cell fate specification	Gene Ontology	GO:0001708	2	24	0.00562885	1	GLI2|SIX2	http://amigo.geneontology.org/amigo/term/GO:0001708
cis-regulatory region sequence-specific DNA binding	Gene Ontology	GO:0000987	3	80	0.00562909	1	GLI2|SIX2|SMAD3	http://amigo.geneontology.org/amigo/term/GO:0000987
ossification	Gene Ontology	GO:0001503	3	82	0.00601355	1	GLI2|FGF18|SIX2	http://amigo.geneontology.org/amigo/term/GO:0001503
cis-regulatory region binding	Gene Ontology	GO:0035326	3	83	0.00621153	1	GLI2|SIX2|SMAD3	http://amigo.geneontology.org/amigo/term/GO:0035326
transcription regulatory region DNA binding	Gene Ontology	GO:0044212	4	170	0.00696916	1	GLI2|HNF4A|SIX2|SMAD3	http://amigo.geneontology.org/amigo/term/GO:0044212
regulatory region nucleic acid binding	Gene Ontology	GO:0001067	4	170	0.00696916	1	GLI2|HNF4A|SIX2|SMAD3	http://amigo.geneontology.org/amigo/term/GO:0001067
ear morphogenesis	Gene Ontology	GO:0042471	2	29	0.00794112	1	GLI2|SIX2	http://amigo.geneontology.org/amigo/term/GO:0042471
epidermal cell differentiation	Gene Ontology	GO:0009913	2	29	0.00794112	1	GLI2|ERCC3	http://amigo.geneontology.org/amigo/term/GO:0009913
positive regulation of cell population proliferation	Gene Ontology	GO:0008284	4	177	0.00798589	1	GLI2|FGF18|SIX2|HAVCR2	http://amigo.geneontology.org/amigo/term/GO:0008284
digestive tract development	Gene Ontology	GO:0048565	2	30	0.00844676	1	GLI2|SIX2	http://amigo.geneontology.org/amigo/term/GO:0048565
plasma membrane protein complex	Gene Ontology	GO:0098797	3	96	0.00914262	1	TF|KCNMA1|NCF4	http://amigo.geneontology.org/amigo/term/GO:0098797
digestive system development	Gene Ontology	GO:0055123	2	32	0.00950018	1	GLI2|SIX2	http://amigo.geneontology.org/amigo/term/GO:0055123
positive regulation of ERK1 and ERK2 cascade	Gene Ontology	GO:0070374	2	34	0.0106089	1	FGF18|HAVCR2	http://amigo.geneontology.org/amigo/term/GO:0070374
metal ion binding	Gene Ontology	GO:0046872	9	831	0.0107814	1	PVALB|ZDHHC7|ANXA9|HNF4A|KCNMA1|SMAD3|GLI2|ZBTB38|TF	http://amigo.geneontology.org/amigo/term/GO:0046872
skeletal system development	Gene Ontology	GO:0001501	3	104	0.0112858	1	GLI2|FGF18|SIX2	http://amigo.geneontology.org/amigo/term/GO:0001501
cation binding	Gene Ontology	GO:0043169	9	853	0.0125974	1	PVALB|ZDHHC7|ANXA9|HNF4A|KCNMA1|SMAD3|GLI2|ZBTB38|TF	http://amigo.geneontology.org/amigo/term/GO:0043169
transcription factor binding	Gene Ontology	GO:0008134	3	110	0.0130675	1	ERCC3|HNF4A|SIX2	http://amigo.geneontology.org/amigo/term/GO:0008134
regulation of cell population proliferation	Gene Ontology	GO:0042127	5	318	0.0132919	1	GLI2|FGF18|HNF4A|SIX2|HAVCR2	http://amigo.geneontology.org/amigo/term/GO:0042127
gastrulation	Gene Ontology	GO:0007369	2	39	0.0136163	1	HNF4A|SIX2	http://amigo.geneontology.org/amigo/term/GO:0007369
regulation of multicellular organismal development	Gene Ontology	GO:2000026	5	320	0.0136192	1	GLI2|FGF18|HNF4A|SIX2|HAVCR2	http://amigo.geneontology.org/amigo/term/GO:2000026
extracellular exosome	Gene Ontology	GO:0070062	7	579	0.0138437	1	STAU1|ANXA9|THSD4|PVALB|MINDY1|TF|HAVCR2	http://amigo.geneontology.org/amigo/term/GO:0070062
extracellular organelle	Gene Ontology	GO:0043230	7	581	0.0140811	1	STAU1|ANXA9|THSD4|PVALB|MINDY1|TF|HAVCR2	http://amigo.geneontology.org/amigo/term/GO:0043230
extracellular vesicle	Gene Ontology	GO:1903561	7	581	0.0140811	1	STAU1|ANXA9|THSD4|PVALB|MINDY1|TF|HAVCR2	http://amigo.geneontology.org/amigo/term/GO:1903561
DNA binding	Gene Ontology	GO:0003677	6	451	0.0146003	1	SOX10|ERCC3|HNF4A|SIX2|SMAD3|GLI2	http://amigo.geneontology.org/amigo/term/GO:0003677
apical plasma membrane	Gene Ontology	GO:0016324	2	41	0.0149108	1	TF|KCNMA1	http://amigo.geneontology.org/amigo/term/GO:0016324
extracellular structure organization	Gene Ontology	GO:0043062	2	41	0.0149108	1	THSD4|FMOD	http://amigo.geneontology.org/amigo/term/GO:0043062
extracellular matrix organization	Gene Ontology	GO:0030198	2	41	0.0149108	1	THSD4|FMOD	http://amigo.geneontology.org/amigo/term/GO:0030198
epithelial cell differentiation	Gene Ontology	GO:0030855	3	119	0.0160252	1	GLI2|ERCC3|SIX2	http://amigo.geneontology.org/amigo/term/GO:0030855
ear development	Gene Ontology	GO:0043583	2	43	0.0162561	1	GLI2|SIX2	http://amigo.geneontology.org/amigo/term/GO:0043583
branching morphogenesis of an epithelial tube	Gene Ontology	GO:0048754	2	43	0.0162561	1	GLI2|SIX2	http://amigo.geneontology.org/amigo/term/GO:0048754
RNA polymerase II regulatory region sequence-specific DNA binding	Gene Ontology	GO:0000977	3	122	0.0170878	1	GLI2|HNF4A|SIX2	http://amigo.geneontology.org/amigo/term/GO:0000977
RNA polymerase II regulatory region DNA binding	Gene Ontology	GO:0001012	3	122	0.0170878	1	GLI2|HNF4A|SIX2	http://amigo.geneontology.org/amigo/term/GO:0001012
cell surface	Gene Ontology	GO:0009986	3	129	0.0197174	1	TF|ANXA9|HAVCR2	http://amigo.geneontology.org/amigo/term/GO:0009986
epidermis development	Gene Ontology	GO:0008544	2	48	0.0198358	1	GLI2|ERCC3	http://amigo.geneontology.org/amigo/term/GO:0008544
sequence-specific DNA binding	Gene Ontology	GO:0043565	4	235	0.0202564	1	GLI2|HNF4A|SIX2|SMAD3	http://amigo.geneontology.org/amigo/term/GO:0043565
embryonic morphogenesis	Gene Ontology	GO:0048598	3	131	0.0205075	1	GLI2|HNF4A|SIX2	http://amigo.geneontology.org/amigo/term/GO:0048598
early endosome	Gene Ontology	GO:0005769	2	49	0.0205879	1	TF|HAVCR2	http://amigo.geneontology.org/amigo/term/GO:0005769
regulation of ERK1 and ERK2 cascade	Gene Ontology	GO:0070372	2	50	0.0213517	1	FGF18|HAVCR2	http://amigo.geneontology.org/amigo/term/GO:0070372
vesicle	Gene Ontology	GO:0031982	8	782	0.0215039	1	STAU1|NCF4|ANXA9|THSD4|PVALB|MINDY1|TF|HAVCR2	http://amigo.geneontology.org/amigo/term/GO:0031982
lung development	Gene Ontology	GO:0030324	2	51	0.0221272	1	GLI2|FGF18	http://amigo.geneontology.org/amigo/term/GO:0030324
endosome	Gene Ontology	GO:0005768	3	135	0.0221393	1	TF|HAVCR2|NCF4	http://amigo.geneontology.org/amigo/term/GO:0005768
kidney development	Gene Ontology	GO:0001822	2	52	0.0229143	1	GLI2|SIX2	http://amigo.geneontology.org/amigo/term/GO:0001822
respiratory tube development	Gene Ontology	GO:0030323	2	52	0.0229143	1	GLI2|FGF18	http://amigo.geneontology.org/amigo/term/GO:0030323
anterior/posterior pattern specification	Gene Ontology	GO:0009952	2	53	0.0237128	1	GLI2|SIX2	http://amigo.geneontology.org/amigo/term/GO:0009952
morphogenesis of a branching epithelium	Gene Ontology	GO:0061138	2	54	0.0245226	1	GLI2|SIX2	http://amigo.geneontology.org/amigo/term/GO:0061138
apical part of cell	Gene Ontology	GO:0045177	2	54	0.0245226	1	TF|KCNMA1	http://amigo.geneontology.org/amigo/term/GO:0045177
skeletal system morphogenesis	Gene Ontology	GO:0048705	2	55	0.0253436	1	FGF18|SIX2	http://amigo.geneontology.org/amigo/term/GO:0048705
ERK1 and ERK2 cascade	Gene Ontology	GO:0070371	2	55	0.0253436	1	FGF18|HAVCR2	http://amigo.geneontology.org/amigo/term/GO:0070371
positive regulation of transcription by RNA polymerase II	Gene Ontology	GO:0045944	4	254	0.0259112	1	GLI2|ERCC3|HNF4A|SIX2	http://amigo.geneontology.org/amigo/term/GO:0045944
renal system development	Gene Ontology	GO:0072001	2	56	0.0261757	1	GLI2|SIX2	http://amigo.geneontology.org/amigo/term/GO:0072001
respiratory system development	Gene Ontology	GO:0060541	2	56	0.0261757	1	GLI2|FGF18	http://amigo.geneontology.org/amigo/term/GO:0060541
regulation of multicellular organismal process	Gene Ontology	GO:0051239	6	517	0.0262747	1	HNF4A|KCNMA1|SIX2|GLI2|FGF18|HAVCR2	http://amigo.geneontology.org/amigo/term/GO:0051239
lipid binding	Gene Ontology	GO:0008289	3	146	0.0269827	1	ANXA9|HNF4A|NCF4	http://amigo.geneontology.org/amigo/term/GO:0008289
morphogenesis of a branching structure	Gene Ontology	GO:0001763	2	58	0.0278729	1	GLI2|SIX2	http://amigo.geneontology.org/amigo/term/GO:0001763
cell population proliferation	Gene Ontology	GO:0008283	5	395	0.0300873	1	GLI2|FGF18|HNF4A|SIX2|HAVCR2	http://amigo.geneontology.org/amigo/term/GO:0008283
extracellular space	Gene Ontology	GO:0005615	8	837	0.0304518	1	STAU1|ANXA9|THSD4|PVALB|MINDY1|FMOD|TF|HAVCR2	http://amigo.geneontology.org/amigo/term/GO:0005615
sensory organ morphogenesis	Gene Ontology	GO:0090596	2	61	0.0304991	1	GLI2|SIX2	http://amigo.geneontology.org/amigo/term/GO:0090596
cell surface receptor signaling pathway	Gene Ontology	GO:0007166	6	538	0.0310086	1	GHRHR|ANXA9|HNF4A|SMAD3|GLI2|FGF18	http://amigo.geneontology.org/amigo/term/GO:0007166
urogenital system development	Gene Ontology	GO:0001655	2	63	0.0323024	1	GLI2|SIX2	http://amigo.geneontology.org/amigo/term/GO:0001655
extracellular region	Gene Ontology	GO:0005576	9	1017	0.0340299	1	STAU1|ANXA9|THSD4|PVALB|FGF18|MINDY1|FMOD|TF|HAVCR2	http://amigo.geneontology.org/amigo/term/GO:0005576
cell fate commitment	Gene Ontology	GO:0045165	2	66	0.0350839	1	GLI2|SIX2	http://amigo.geneontology.org/amigo/term/GO:0045165
inorganic cation transmembrane transporter activity	Gene Ontology	GO:0022890	3	165	0.0365708	1	TF|KCNMA1|SLC45A3	http://amigo.geneontology.org/amigo/term/GO:0022890
ion binding	Gene Ontology	GO:0043167	11	1373	0.0373604	1	PVALB|ZDHHC7|NCF4|ANXA9|ERCC3|HNF4A|KCNMA1|SMAD3|GLI2|ZBTB38|TF	http://amigo.geneontology.org/amigo/term/GO:0043167
nucleic acid binding	Gene Ontology	GO:0003676	7	715	0.0374738	1	SOX10|ERCC3|HNF4A|SIX2|SMAD3|GLI2|ZBTB38	http://amigo.geneontology.org/amigo/term/GO:0003676
cellular response to chemical stimulus	Gene Ontology	GO:0070887	6	565	0.0378739	1	HNF4A|SMAD3|GLI2|FGF18|TF|HAVCR2	http://amigo.geneontology.org/amigo/term/GO:0070887
endomembrane system	Gene Ontology	GO:0012505	7	717	0.0379465	1	STAU1|ZDHHC7|NCF4|SIX2|TF|GLCE|HAVCR2	http://amigo.geneontology.org/amigo/term/GO:0012505
positive regulation of multi-organism process	Gene Ontology	GO:0043902	2	70	0.0389313	1	STAU1|HAVCR2	http://amigo.geneontology.org/amigo/term/GO:0043902
transmembrane receptor protein serine/threonine kinase signaling pathway	Gene Ontology	GO:0007178	2	71	0.0399172	1	HNF4A|SMAD3	http://amigo.geneontology.org/amigo/term/GO:0007178
regulation of developmental process	Gene Ontology	GO:0050793	5	429	0.0404746	1	GLI2|FGF18|HNF4A|SIX2|HAVCR2	http://amigo.geneontology.org/amigo/term/GO:0050793
enzyme linked receptor protein signaling pathway	Gene Ontology	GO:0007167	3	176	0.042819	1	FGF18|HNF4A|SMAD3	http://amigo.geneontology.org/amigo/term/GO:0007167
RNA polymerase II cis-regulatory region sequence-specific DNA binding	Gene Ontology	GO:0000978	2	74	0.0429311	1	GLI2|SIX2	http://amigo.geneontology.org/amigo/term/GO:0000978
tube morphogenesis	Gene Ontology	GO:0035239	3	178	0.044009	1	GLI2|FGF18|SIX2	http://amigo.geneontology.org/amigo/term/GO:0035239
cation transmembrane transporter activity	Gene Ontology	GO:0008324	3	179	0.0446102	1	TF|KCNMA1|SLC45A3	http://amigo.geneontology.org/amigo/term/GO:0008324
embryonic organ morphogenesis	Gene Ontology	GO:0048562	2	76	0.0449863	1	GLI2|SIX2	http://amigo.geneontology.org/amigo/term/GO:0048562
phospholipid binding	Gene Ontology	GO:0005543	2	78	0.0470773	1	ANXA9|NCF4	http://amigo.geneontology.org/amigo/term/GO:0005543
inorganic cation transmembrane transport	Gene Ontology	GO:0098662	3	184	0.0476775	1	TF|KCNMA1|SLC45A3	http://amigo.geneontology.org/amigo/term/GO:0098662
epithelial tube morphogenesis	Gene Ontology	GO:0060562	2	79	0.0481359	1	GLI2|SIX2	http://amigo.geneontology.org/amigo/term/GO:0060562
regulation of protein secretion	Gene Ontology	GO:0050708	2	79	0.0481359	1	HNF4A|HAVCR2	http://amigo.geneontology.org/amigo/term/GO:0050708
positive regulation of transcription, DNA-templated	Gene Ontology	GO:0045893	4	313	0.0490326	1	GLI2|ERCC3|HNF4A|SIX2	http://amigo.geneontology.org/amigo/term/GO:0045893
positive regulation of nitrogen compound metabolic process	Gene Ontology	GO:0051173	6	603	0.0490787	1	ERCC3|HNF4A|SIX2|GLI2|FGF18|HAVCR2	http://amigo.geneontology.org/amigo/term/GO:0051173
transcription factor complex	Gene Ontology	GO:0005667	2	80	0.0492033	1	ERCC3|SMAD3	http://amigo.geneontology.org/amigo/term/GO:0005667
cellular response to organic substance	Gene Ontology	GO:0071310	5	455	0.0497267	1	GLI2|FGF18|HNF4A|HAVCR2|SMAD3	http://amigo.geneontology.org/amigo/term/GO:0071310

## Sheet: CA
Long-term depression	KEGG PATHWAY	ssc04730	3	58	0.0012971	0.209455	NOS1|GRM1|PRKG2	http://www.genome.jp/kegg-bin/show_pathway?ssc04730/ssc:100512796%09red/ssc:100520934%09red/ssc:100625610%09red
Salivary secretion	KEGG PATHWAY	ssc04970	3	75	0.0026266	0.209455	NOS1|ATP2B4|PRKG2	http://www.genome.jp/kegg-bin/show_pathway?ssc04970/ssc:100623420%09red/ssc:100512796%09red/ssc:100520934%09red
cGMP-PKG signaling pathway	KEGG PATHWAY	ssc04022	4	167	0.00312127	0.209455	SLC8A1|PDE3A|ATP2B4|PRKG2	http://www.genome.jp/kegg-bin/show_pathway?ssc04022/ssc:100623420%09red/ssc:100512796%09red/ssc:396555%09red/ssc:100622020%09red
Axon guidance	KEGG PATHWAY	ssc04360	4	182	0.00421105	0.209455	ROBO1|PLXNA2|EPHB1|SLIT3	http://www.genome.jp/kegg-bin/show_pathway?ssc04360/ssc:100517310%09red/ssc:100513444%09red/ssc:100524585%09red/ssc:100624791%09red
Calcium signaling pathway	KEGG PATHWAY	ssc04020	4	196	0.00543714	0.233235	SLC8A1|NOS1|GRM1|ATP2B4	http://www.genome.jp/kegg-bin/show_pathway?ssc04020/ssc:100623420%09red/ssc:100520934%09red/ssc:100622020%09red/ssc:100625610%09red
Phospholipase D signaling pathway	KEGG PATHWAY	ssc04072	3	146	0.0156105	0.337755	DGKZ|CYTH3|GRM1	http://www.genome.jp/kegg-bin/show_pathway?ssc04072/ssc:100519533%09red/ssc:110259845%09red/ssc:100625610%09red
Renin secretion	KEGG PATHWAY	ssc04924	2	69	0.0258496	0.337755	PDE3A|PRKG2	http://www.genome.jp/kegg-bin/show_pathway?ssc04924/ssc:100512796%09red/ssc:396555%09red
Gap junction	KEGG PATHWAY	ssc04540	2	85	0.0375423	0.337755	GRM1|PRKG2	http://www.genome.jp/kegg-bin/show_pathway?ssc04540/ssc:100512796%09red/ssc:100625610%09red
Protein digestion and absorption	KEGG PATHWAY	ssc04974	2	86	0.0383294	0.337755	SLC8A1|COL14A1	http://www.genome.jp/kegg-bin/show_pathway?ssc04974/ssc:100622020%09red/ssc:100158059%09red
cAMP signaling pathway	KEGG PATHWAY	ssc04024	3	212	0.0400664	0.337755	PDE3A|CFTR|ATP2B4	http://www.genome.jp/kegg-bin/show_pathway?ssc04024/ssc:100623420%09red/ssc:396555%09red/ssc:403154%09red
Hypertrophic cardiomyopathy (HCM)	KEGG PATHWAY	ssc05410	2	89	0.0407285	0.337755	SLC8A1|TGFB3	http://www.genome.jp/kegg-bin/show_pathway?ssc05410/ssc:100622020%09red/ssc:397400%09red
Morphine addiction	KEGG PATHWAY	ssc05032	2	90	0.0415406	0.337755	PDE3A|GABRP	http://www.genome.jp/kegg-bin/show_pathway?ssc05032/ssc:396555%09red/ssc:100525792%09red
Pancreatic secretion	KEGG PATHWAY	ssc04972	2	91	0.0423588	0.338684	CFTR|ATP2B4	http://www.genome.jp/kegg-bin/show_pathway?ssc04972/ssc:100623420%09red/ssc:403154%09red
TGF-beta signaling pathway	KEGG PATHWAY	ssc04350	2	92	0.043183	0.338684	BMP6|TGFB3	http://www.genome.jp/kegg-bin/show_pathway?ssc04350/ssc:100155536%09red/ssc:397400%09red
Dilated cardiomyopathy (DCM)	KEGG PATHWAY	ssc05414	2	93	0.0440132	0.338684	SLC8A1|TGFB3	http://www.genome.jp/kegg-bin/show_pathway?ssc05414/ssc:100622020%09red/ssc:397400%09red
Circadian entrainment	KEGG PATHWAY	ssc04713	2	95	0.0456914	0.341221	NOS1|PRKG2	http://www.genome.jp/kegg-bin/show_pathway?ssc04713/ssc:100512796%09red/ssc:100520934%09red

## Sheet: CL
Calcium signaling pathway	KEGG PATHWAY	ssc04020	6	196	8.13182e-06	0.0562663	PDGFRA|PDE1C|EGFR|PLCG2|ITPR2|SLC8A1	http://www.genome.jp/kegg-bin/show_pathway?ssc04020/ssc:100622020%09red/ssc:100518663%09red/ssc:397070%09red/ssc:100517279%09red/ssc:102161696%09red/ssc:100627123%09red
Renin secretion	KEGG PATHWAY	ssc04924	4	69	2.68158e-05	0.092773	PDE1C|ITPR2|ADCYAP1R1|KCNMA1	http://www.genome.jp/kegg-bin/show_pathway?ssc04924/ssc:102161696%09red/ssc:397434%09red/ssc:100511793%09red/ssc:100517279%09red
Gap junction	KEGG PATHWAY	ssc04540	4	85	5.84856e-05	0.134893	ITPR2|PDGFRA|EGFR|MAP2K5	http://www.genome.jp/kegg-bin/show_pathway?ssc04540/ssc:106504229%09red/ssc:100517279%09red/ssc:100627123%09red/ssc:397070%09red
MicroRNAs in cancer	KEGG PATHWAY	ssc05206	5	244	0.000302592	0.418743	PLCG2|EGFR|PDGFRA|PRKCE|SLC7A1	http://www.genome.jp/kegg-bin/show_pathway?ssc05206/ssc:100524932%09red/ssc:100518663%09red/ssc:503545%09red/ssc:100627123%09red/ssc:397070%09red
cGMP-PKG signaling pathway	KEGG PATHWAY	ssc04022	4	167	0.000713363	0.706155	SLC8A1|ITPR2|PRKCE|KCNMA1	http://www.genome.jp/kegg-bin/show_pathway?ssc04022/ssc:100524932%09red/ssc:397434%09red/ssc:100622020%09red/ssc:100517279%09red
Glioma	KEGG PATHWAY	ssc05214	3	71	0.000714393	0.706155	PLCG2|PDGFRA|EGFR	http://www.genome.jp/kegg-bin/show_pathway?ssc05214/ssc:100518663%09red/ssc:100627123%09red/ssc:397070%09red
EGFR tyrosine kinase inhibitor resistance	KEGG PATHWAY	ssc01521	3	78	0.000929331	0.774452	PLCG2|PDGFRA|EGFR	http://www.genome.jp/kegg-bin/show_pathway?ssc01521/ssc:100518663%09red/ssc:100627123%09red/ssc:397070%09red
Insulin secretion	KEGG PATHWAY	ssc04911	3	84	0.00114301	0.790882	ADCYAP1R1|KCNMA1|CCK	http://www.genome.jp/kegg-bin/show_pathway?ssc04911/ssc:397434%09red/ssc:397468%09red/ssc:100511793%09red
Fc gamma R-mediated phagocytosis	KEGG PATHWAY	ssc04666	3	89	0.00134295	0.809824	PLCG2|BIN1|PRKCE	http://www.genome.jp/kegg-bin/show_pathway?ssc04666/ssc:100524932%09red/ssc:100037305%09red/ssc:100518663%09red
Pancreatic secretion	KEGG PATHWAY	ssc04972	3	91	0.00142869	0.809824	ITPR2|KCNMA1|CCK	http://www.genome.jp/kegg-bin/show_pathway?ssc04972/ssc:397434%09red/ssc:397468%09red/ssc:100517279%09red
Phosphatidylinositol signaling system	KEGG PATHWAY	ssc04070	3	97	0.00170628	0.809824	ITPR2|PLCG2|PIK3C2G	http://www.genome.jp/kegg-bin/show_pathway?ssc04070/ssc:100517279%09red/ssc:100518663%09red/ssc:100523844%09red
Glycosaminoglycan biosynthesis - heparan sulfate / heparin	KEGG PATHWAY	ssc00534	2	24	0.00170749	0.809824	EXT2|EXT1	http://www.genome.jp/kegg-bin/show_pathway?ssc00534/ssc:100157655%09red/ssc:100522362%09red
Inflammatory mediator regulation of TRP channels	KEGG PATHWAY	ssc04750	3	98	0.00175558	0.809824	ITPR2|PLCG2|PRKCE	http://www.genome.jp/kegg-bin/show_pathway?ssc04750/ssc:100524932%09red/ssc:100517279%09red/ssc:100518663%09red
Ras signaling pathway	KEGG PATHWAY	ssc04014	4	229	0.00222727	0.963193	PLCG2|PDGFRA|EGFR|KSR2	http://www.genome.jp/kegg-bin/show_pathway?ssc04014/ssc:100519054%09red/ssc:100518663%09red/ssc:100627123%09red/ssc:397070%09red
Vascular smooth muscle contraction	KEGG PATHWAY	ssc04270	3	130	0.00382833	1	ITPR2|PRKCE|KCNMA1	http://www.genome.jp/kegg-bin/show_pathway?ssc04270/ssc:100524932%09red/ssc:397434%09red/ssc:100517279%09red
Apelin signaling pathway	KEGG PATHWAY	ssc04371	3	134	0.00415927	1	SLC8A1|ITPR2|PRKCE	http://www.genome.jp/kegg-bin/show_pathway?ssc04371/ssc:100524932%09red/ssc:100622020%09red/ssc:100517279%09red
Metabolic pathways	KEGG PATHWAY	ssc01100	9	1388	0.00519991	1	AASS|EXT2|EXT1|PDE1C|ST8SIA5|DPYS|PLCG2|PIK3C2G|HSD17B2	http://www.genome.jp/kegg-bin/show_pathway?ssc01100/ssc:100157655%09red/ssc:100156500%09red/ssc:100312973%09red/ssc:100523844%09red/ssc:100518663%09red/ssc:102161696%09red/ssc:100513962%09red/ssc:100522362%09red/ssc:100622364%09red
Phospholipase D signaling pathway	KEGG PATHWAY	ssc04072	3	146	0.00525445	1	PLCG2|PDGFRA|EGFR	http://www.genome.jp/kegg-bin/show_pathway?ssc04072/ssc:100518663%09red/ssc:100627123%09red/ssc:397070%09red
Oxytocin signaling pathway	KEGG PATHWAY	ssc04921	3	148	0.00545223	1	ITPR2|EGFR|MAP2K5	http://www.genome.jp/kegg-bin/show_pathway?ssc04921/ssc:106504229%09red/ssc:100517279%09red/ssc:397070%09red
Pathways in cancer	KEGG PATHWAY	ssc05200	5	506	0.00703531	1	GLI2|LAMA1|PDGFRA|EGFR|PLCG2	http://www.genome.jp/kegg-bin/show_pathway?ssc05200/ssc:100520334%09red/ssc:100625589%09red/ssc:100518663%09red/ssc:100627123%09red/ssc:397070%09red
Neuroactive ligand-receptor interaction	KEGG PATHWAY	ssc04080	4	336	0.0084513	1	GABRB2|ADCYAP1R1|GRID1|CCK	http://www.genome.jp/kegg-bin/show_pathway?ssc04080/ssc:100153116%09red/ssc:397468%09red/ssc:100511793%09red/ssc:100517063%09red
Central carbon metabolism in cancer	KEGG PATHWAY	ssc05230	2	63	0.0103032	1	PDGFRA|EGFR	http://www.genome.jp/kegg-bin/show_pathway?ssc05230/ssc:100627123%09red/ssc:397070%09red
Non-small cell lung cancer	KEGG PATHWAY	ssc05223	2	64	0.0106092	1	PLCG2|EGFR	http://www.genome.jp/kegg-bin/show_pathway?ssc05223/ssc:100518663%09red/ssc:397070%09red
Focal adhesion	KEGG PATHWAY	ssc04510	3	194	0.0112712	1	LAMA1|PDGFRA|EGFR	http://www.genome.jp/kegg-bin/show_pathway?ssc04510/ssc:100625589%09red/ssc:100627123%09red/ssc:397070%09red
Melanoma	KEGG PATHWAY	ssc05218	2	69	0.0121988	1	PDGFRA|EGFR	http://www.genome.jp/kegg-bin/show_pathway?ssc05218/ssc:100627123%09red/ssc:397070%09red
Adherens junction	KEGG PATHWAY	ssc04520	2	69	0.0121988	1	PTPRM|EGFR	http://www.genome.jp/kegg-bin/show_pathway?ssc04520/ssc:100624854%09red/ssc:397070%09red
Proteoglycans in cancer	KEGG PATHWAY	ssc05205	3	200	0.0122165	1	ITPR2|PLCG2|EGFR	http://www.genome.jp/kegg-bin/show_pathway?ssc05205/ssc:100517279%09red/ssc:100518663%09red/ssc:397070%09red
Inositol phosphate metabolism	KEGG PATHWAY	ssc00562	2	72	0.0131995	1	PLCG2|PIK3C2G	http://www.genome.jp/kegg-bin/show_pathway?ssc00562/ssc:100518663%09red/ssc:100523844%09red
Salivary secretion	KEGG PATHWAY	ssc04970	2	75	0.0142348	1	ITPR2|KCNMA1	http://www.genome.jp/kegg-bin/show_pathway?ssc04970/ssc:397434%09red/ssc:100517279%09red
Arrhythmogenic right ventricular cardiomyopathy (ARVC)	KEGG PATHWAY	ssc05412	2	75	0.0142348	1	SLC8A1|LAMA1	http://www.genome.jp/kegg-bin/show_pathway?ssc05412/ssc:100622020%09red/ssc:100625589%09red
Human cytomegalovirus infection	KEGG PATHWAY	ssc05163	3	215	0.0147746	1	ITPR2|PDGFRA|EGFR	http://www.genome.jp/kegg-bin/show_pathway?ssc05163/ssc:100517279%09red/ssc:100627123%09red/ssc:397070%09red
ErbB signaling pathway	KEGG PATHWAY	ssc04012	2	84	0.0175429	1	PLCG2|EGFR	http://www.genome.jp/kegg-bin/show_pathway?ssc04012/ssc:100518663%09red/ssc:397070%09red
Protein digestion and absorption	KEGG PATHWAY	ssc04974	2	86	0.0183182	1	SLC8A1|COL14A1	http://www.genome.jp/kegg-bin/show_pathway?ssc04974/ssc:100622020%09red/ssc:100158059%09red
Endocytosis	KEGG PATHWAY	ssc04144	3	238	0.0192445	1	BIN1|PDGFRA|EGFR	http://www.genome.jp/kegg-bin/show_pathway?ssc04144/ssc:100037305%09red/ssc:100627123%09red/ssc:397070%09red
GnRH signaling pathway	KEGG PATHWAY	ssc04912	2	89	0.0195081	1	ITPR2|EGFR	http://www.genome.jp/kegg-bin/show_pathway?ssc04912/ssc:100517279%09red/ssc:397070%09red
Hypertrophic cardiomyopathy (HCM)	KEGG PATHWAY	ssc05410	2	89	0.0195081	1	SLC8A1|LAMA1	http://www.genome.jp/kegg-bin/show_pathway?ssc05410/ssc:100622020%09red/ssc:100625589%09red
Morphine addiction	KEGG PATHWAY	ssc05032	2	90	0.0199117	1	PDE1C|GABRB2	http://www.genome.jp/kegg-bin/show_pathway?ssc05032/ssc:102161696%09red/ssc:100517063%09red
Dilated cardiomyopathy (DCM)	KEGG PATHWAY	ssc05414	2	93	0.0211437	1	SLC8A1|LAMA1	http://www.genome.jp/kegg-bin/show_pathway?ssc05414/ssc:100622020%09red/ssc:100625589%09red
Aldosterone synthesis and secretion	KEGG PATHWAY	ssc04925	2	93	0.0211437	1	ITPR2|PRKCE	http://www.genome.jp/kegg-bin/show_pathway?ssc04925/ssc:100524932%09red/ssc:100517279%09red
Prostate cancer	KEGG PATHWAY	ssc05215	2	94	0.0215612	1	PDGFRA|EGFR	http://www.genome.jp/kegg-bin/show_pathway?ssc05215/ssc:100627123%09red/ssc:397070%09red
Choline metabolism in cancer	KEGG PATHWAY	ssc05231	2	96	0.0224067	1	PDGFRA|EGFR	http://www.genome.jp/kegg-bin/show_pathway?ssc05231/ssc:100627123%09red/ssc:397070%09red
AGE-RAGE signaling pathway in diabetic complications	KEGG PATHWAY	ssc04933	2	100	0.0241381	1	PLCG2|PRKCE	http://www.genome.jp/kegg-bin/show_pathway?ssc04933/ssc:100524932%09red/ssc:100518663%09red
C-type lectin receptor signaling pathway	KEGG PATHWAY	ssc04625	2	103	0.0254716	1	ITPR2|PLCG2	http://www.genome.jp/kegg-bin/show_pathway?ssc04625/ssc:100517279%09red/ssc:100518663%09red
Parathyroid hormone synthesis, secretion and action	KEGG PATHWAY	ssc04928	2	104	0.0259227	1	ITPR2|EGFR	http://www.genome.jp/kegg-bin/show_pathway?ssc04928/ssc:100517279%09red/ssc:397070%09red
HIF-1 signaling pathway	KEGG PATHWAY	ssc04066	2	108	0.0277594	1	PLCG2|EGFR	http://www.genome.jp/kegg-bin/show_pathway?ssc04066/ssc:100518663%09red/ssc:397070%09red
Glutamatergic synapse	KEGG PATHWAY	ssc04724	2	110	0.0286969	1	ITPR2|DLGAP1	http://www.genome.jp/kegg-bin/show_pathway?ssc04724/ssc:100627012%09red/ssc:100517279%09red
Serotonergic synapse	KEGG PATHWAY	ssc04726	2	111	0.0291704	1	ITPR2|GABRB2	http://www.genome.jp/kegg-bin/show_pathway?ssc04726/ssc:100517063%09red/ssc:100517279%09red
MAPK signaling pathway	KEGG PATHWAY	ssc04010	3	286	0.0307333	1	PDGFRA|EGFR|MAP2K5	http://www.genome.jp/kegg-bin/show_pathway?ssc04010/ssc:106504229%09red/ssc:100627123%09red/ssc:397070%09red
Neurotrophin signaling pathway	KEGG PATHWAY	ssc04722	2	117	0.0320767	1	PLCG2|MAP2K5	http://www.genome.jp/kegg-bin/show_pathway?ssc04722/ssc:100518663%09red/ssc:106504229%09red
Platelet activation	KEGG PATHWAY	ssc04611	2	122	0.0345822	1	ITPR2|PLCG2	http://www.genome.jp/kegg-bin/show_pathway?ssc04611/ssc:100517279%09red/ssc:100518663%09red
Estrogen signaling pathway	KEGG PATHWAY	ssc04915	2	131	0.0392767	1	ITPR2|EGFR	http://www.genome.jp/kegg-bin/show_pathway?ssc04915/ssc:100517279%09red/ssc:397070%09red
PI3K-Akt signaling pathway	KEGG PATHWAY	ssc04151	3	335	0.0454504	1	LAMA1|PDGFRA|EGFR	http://www.genome.jp/kegg-bin/show_pathway?ssc04151/ssc:100625589%09red/ssc:100627123%09red/ssc:397070%09red
Retrograde endocannabinoid signaling	KEGG PATHWAY	ssc04723	2	145	0.0470273	1	ITPR2|GABRB2	http://www.genome.jp/kegg-bin/show_pathway?ssc04723/ssc:100517063%09red/ssc:100517279%09red
Cushing syndrome	KEGG PATHWAY	ssc04934	2	150	0.0499208	1	ITPR2|EGFR	http://www.genome.jp/kegg-bin/show_pathway?ssc04934/ssc:100517279%09red/ssc:397070%09red

## Sheet: D
##Databases: KEGG PATHWAY, Gene Ontology
Hypertrophic cardiomyopathy (HCM)	KEGG PATHWAY	ssc05410	3	89	0.00470073	1	SLC8A1|TGFB3|ITGA11	http://www.genome.jp/kegg-bin/show_pathway?ssc05410/ssc:100622020%09red/ssc:100520350%09red/ssc:397400%09red
Dilated cardiomyopathy (DCM)	KEGG PATHWAY	ssc05414	3	93	0.00529245	1	SLC8A1|TGFB3|ITGA11	http://www.genome.jp/kegg-bin/show_pathway?ssc05414/ssc:100622020%09red/ssc:100520350%09red/ssc:397400%09red
MAPK signaling pathway	KEGG PATHWAY	ssc04010	4	286	0.0219302	1	TGFB3|GNA12|MAPT|MAP3K5	http://www.genome.jp/kegg-bin/show_pathway?ssc04010/ssc:100525156%09red/ssc:100738351%09red/ssc:100622769%09red/ssc:397400%09red
Arrhythmogenic right ventricular cardiomyopathy (ARVC)	KEGG PATHWAY	ssc05412	2	75	0.0324068	1	SLC8A1|ITGA11	http://www.genome.jp/kegg-bin/show_pathway?ssc05412/ssc:100622020%09red/ssc:100520350%09red
Protein digestion and absorption	KEGG PATHWAY	ssc04974	2	86	0.0413208	1	SLC8A1|COL27A1	http://www.genome.jp/kegg-bin/show_pathway?ssc04974/ssc:102159686%09red/ssc:100622020%09red
Regulation of actin cytoskeleton	KEGG PATHWAY	ssc04810	3	207	0.0419097	1	ITGA11|GNA12|IQGAP2	http://www.genome.jp/kegg-bin/show_pathway?ssc04810/ssc:100525156%09red/ssc:100521253%09red/ssc:100520350%09red
Amoebiasis	KEGG PATHWAY	ssc05146	2	91	0.0456431	1	RAB7B|TGFB3	http://www.genome.jp/kegg-bin/show_pathway?ssc05146/ssc:100627693%09red/ssc:397400%09red
extracellular matrix	Gene Ontology	GO:0031012	3	45	0.000726995	1	EFEMP1|TGFB3|LTBP2	http://amigo.geneontology.org/amigo/term/GO:0031012
enzyme linked receptor protein signaling pathway	Gene Ontology	GO:0007167	4	176	0.00434709	1	EFEMP1|GRB10|TGFB3|FSHR	http://amigo.geneontology.org/amigo/term/GO:0007167
bone remodeling	Gene Ontology	GO:0046849	2	26	0.0046991	1	TGFB3|FSHR	http://amigo.geneontology.org/amigo/term/GO:0046849
transmembrane receptor protein tyrosine kinase signaling pathway	Gene Ontology	GO:0007169	3	109	0.00809584	1	EFEMP1|GRB10|FSHR	http://amigo.geneontology.org/amigo/term/GO:0007169
tissue remodeling	Gene Ontology	GO:0048771	2	44	0.0123298	1	TGFB3|FSHR	http://amigo.geneontology.org/amigo/term/GO:0048771
response to lipid	Gene Ontology	GO:0033993	3	155	0.0203206	1	TGFB3|BRINP3|FSHR	http://amigo.geneontology.org/amigo/term/GO:0033993
regulation of cell differentiation	Gene Ontology	GO:0045595	4	299	0.025247	1	EFEMP1|TGFB3|BRINP3|FSHR	http://amigo.geneontology.org/amigo/term/GO:0045595
response to hormone	Gene Ontology	GO:0009725	3	172	0.0264696	1	GRB10|TGFB3|FSHR	http://amigo.geneontology.org/amigo/term/GO:0009725
response to steroid hormone	Gene Ontology	GO:0048545	2	68	0.0271895	1	TGFB3|FSHR	http://amigo.geneontology.org/amigo/term/GO:0048545
regulation of multicellular organismal development	Gene Ontology	GO:2000026	4	320	0.0312144	1	EFEMP1|TGFB3|BRINP3|FSHR	http://amigo.geneontology.org/amigo/term/GO:2000026
anion transmembrane transporter activity	Gene Ontology	GO:0008509	2	76	0.0331818	1	SERINC5|SLC13A1	http://amigo.geneontology.org/amigo/term/GO:0008509
negative regulation of multicellular organismal process	Gene Ontology	GO:0051241	3	198	0.0375862	1	EFEMP1|TGFB3|FSHR	http://amigo.geneontology.org/amigo/term/GO:0051241
anion transmembrane transport	Gene Ontology	GO:0098656	2	82	0.0379822	1	SERINC5|SLC13A1	http://amigo.geneontology.org/amigo/term/GO:0098656
neuron differentiation	Gene Ontology	GO:0030182	3	211	0.0439084	1	KIF5C|BRINP3|FSHR	http://amigo.geneontology.org/amigo/term/GO:0030182
nervous system development	Gene Ontology	GO:0007399	4	358	0.043964	1	SERINC5|KIF5C|BRINP3|FSHR	http://amigo.geneontology.org/amigo/term/GO:0007399
positive regulation of protein modification process	Gene Ontology	GO:0031401	3	221	0.04911	1	PIAS3|TGFB3|FSHR	http://amigo.geneontology.org/amigo/term/GO:0031401

## Sheet: DC
##Databases: KEGG PATHWAY, Gene Ontology
Measles	KEGG PATHWAY	ssc05162	3	136	0.00628237	1	OAS1|OAS2|IKBKG	http://www.genome.jp/kegg-bin/show_pathway?ssc05162/ssc:595128%09red/ssc:100127355%09red/ssc:397570%09red
Cell adhesion molecules (CAMs)	KEGG PATHWAY	ssc04514	3	143	0.00719114	1	CNTN2|ITGA9|PTPRM	http://www.genome.jp/kegg-bin/show_pathway?ssc04514/ssc:100624854%09red/ssc:100626707%09red/ssc:110255467%09red
Hepatitis C	KEGG PATHWAY	ssc05160	3	146	0.00760322	1	OAS1|OAS2|IKBKG	http://www.genome.jp/kegg-bin/show_pathway?ssc05160/ssc:595128%09red/ssc:100127355%09red/ssc:397570%09red
NOD-like receptor signaling pathway	KEGG PATHWAY	ssc04621	3	148	0.00788555	1	OAS1|OAS2|IKBKG	http://www.genome.jp/kegg-bin/show_pathway?ssc04621/ssc:595128%09red/ssc:100127355%09red/ssc:397570%09red
Influenza A	KEGG PATHWAY	ssc05164	3	150	0.00817402	1	OAS1|OAS2|IKBKG	http://www.genome.jp/kegg-bin/show_pathway?ssc05164/ssc:595128%09red/ssc:100127355%09red/ssc:397570%09red
Adherens junction	KEGG PATHWAY	ssc04520	2	69	0.0157132	1	PTPRM|PTPRJ	http://www.genome.jp/kegg-bin/show_pathway?ssc04520/ssc:100624854%09red/ssc:100524973%09red
Epstein-Barr virus infection	KEGG PATHWAY	ssc05169	3	195	0.016338	1	OAS1|OAS2|IKBKG	http://www.genome.jp/kegg-bin/show_pathway?ssc05169/ssc:595128%09red/ssc:100127355%09red/ssc:397570%09red
IL-17 signaling pathway	KEGG PATHWAY	ssc04657	2	88	0.0245114	1	TRAF4|IKBKG	http://www.genome.jp/kegg-bin/show_pathway?ssc04657/ssc:100127355%09red/ssc:100518396%09red
Hypertrophic cardiomyopathy (HCM)	KEGG PATHWAY	ssc05410	2	89	0.0250193	1	ITGA9|TPM4	http://www.genome.jp/kegg-bin/show_pathway?ssc05410/ssc:100626707%09red/ssc:397608%09red
Small cell lung cancer	KEGG PATHWAY	ssc05222	2	91	0.0260479	1	TRAF4|IKBKG	http://www.genome.jp/kegg-bin/show_pathway?ssc05222/ssc:100127355%09red/ssc:100518396%09red
TGF-beta signaling pathway	KEGG PATHWAY	ssc04350	2	92	0.0265686	1	SMAD6|THSD4	http://www.genome.jp/kegg-bin/show_pathway?ssc04350/ssc:100152069%09red/ssc:100524417%09red
Dilated cardiomyopathy (DCM)	KEGG PATHWAY	ssc05414	2	93	0.0270936	1	ITGA9|TPM4	http://www.genome.jp/kegg-bin/show_pathway?ssc05414/ssc:100626707%09red/ssc:397608%09red
MAPK signaling pathway	KEGG PATHWAY	ssc04010	3	286	0.0430059	1	STK4|IKBKG|MAP2K5	http://www.genome.jp/kegg-bin/show_pathway?ssc04010/ssc:100127355%09red/ssc:100517317%09red/ssc:106504229%09red
Yersinia infection	KEGG PATHWAY	ssc05135	2	125	0.0459692	1	ARHGEF28|IKBKG	http://www.genome.jp/kegg-bin/show_pathway?ssc05135/ssc:100515652%09red/ssc:100127355%09red
Pathways in cancer	KEGG PATHWAY	ssc05200	4	506	0.0485587	1	CSF2RB|TRAF4|STK4|IKBKG	http://www.genome.jp/kegg-bin/show_pathway?ssc05200/ssc:100153254%09red/ssc:100127355%09red/ssc:100518396%09red/ssc:100517317%09red
phosphate-containing compound metabolic process	Gene Ontology	GO:0006796	5	696	0.04037	1	SERINC5|GRB10|RCAN2|PGLS|IKBKG	http://amigo.geneontology.org/amigo/term/GO:0006796
phosphorus metabolic process	Gene Ontology	GO:0006793	5	702	0.0416231	1	SERINC5|GRB10|RCAN2|PGLS|IKBKG	http://amigo.geneontology.org/amigo/term/GO:0006793

## Sheet: EH
##Databases: KEGG PATHWAY, Gene Ontology
Retinol metabolism	KEGG PATHWAY	ssc00830	2	57	0.00753703	1	AOX1|BCO1	http://www.genome.jp/kegg-bin/show_pathway?ssc00830/ssc:100523701%09red/ssc:100192320%09red
Pancreatic cancer	KEGG PATHWAY	ssc05212	2	72	0.0116496	1	DDB2|SMAD3	http://www.genome.jp/kegg-bin/show_pathway?ssc05212/ssc:397260%09red/ssc:100513197%09red
Gap junction	KEGG PATHWAY	ssc04540	2	85	0.0158434	1	ITPR2|MAP2K5	http://www.genome.jp/kegg-bin/show_pathway?ssc04540/ssc:100517279%09red/ssc:106504229%09red
Colorectal cancer	KEGG PATHWAY	ssc05210	2	87	0.0165381	1	DDB2|SMAD3	http://www.genome.jp/kegg-bin/show_pathway?ssc05210/ssc:397260%09red/ssc:100513197%09red
TGF-beta signaling pathway	KEGG PATHWAY	ssc04350	2	92	0.0183308	1	THSD4|SMAD3	http://www.genome.jp/kegg-bin/show_pathway?ssc04350/ssc:397260%09red/ssc:100524417%09red
Glutamatergic synapse	KEGG PATHWAY	ssc04724	2	110	0.0254202	1	HOMER1|ITPR2	http://www.genome.jp/kegg-bin/show_pathway?ssc04724/ssc:100511070%09red/ssc:100517279%09red
Cell cycle	KEGG PATHWAY	ssc04110	2	121	0.0302159	1	STAG1|SMAD3	http://www.genome.jp/kegg-bin/show_pathway?ssc04110/ssc:397260%09red/ssc:100525610%09red
FoxO signaling pathway	KEGG PATHWAY	ssc04068	2	130	0.0343851	1	HOMER1|SMAD3	http://www.genome.jp/kegg-bin/show_pathway?ssc04068/ssc:397260%09red/ssc:100511070%09red
Apelin signaling pathway	KEGG PATHWAY	ssc04371	2	134	0.0363062	1	ITPR2|SMAD3	http://www.genome.jp/kegg-bin/show_pathway?ssc04371/ssc:397260%09red/ssc:100517279%09red
Gastric cancer	KEGG PATHWAY	ssc05226	2	147	0.0428262	1	DDB2|SMAD3	http://www.genome.jp/kegg-bin/show_pathway?ssc05226/ssc:397260%09red/ssc:100513197%09red
Oxytocin signaling pathway	KEGG PATHWAY	ssc04921	2	148	0.0433447	1	ITPR2|MAP2K5	http://www.genome.jp/kegg-bin/show_pathway?ssc04921/ssc:100517279%09red/ssc:106504229%09red
Cellular senescence	KEGG PATHWAY	ssc04218	2	154	0.046505	1	ITPR2|SMAD3	http://www.genome.jp/kegg-bin/show_pathway?ssc04218/ssc:397260%09red/ssc:100517279%09red
Hepatitis B	KEGG PATHWAY	ssc05161	2	156	0.0475769	1	DDB2|SMAD3	http://www.genome.jp/kegg-bin/show_pathway?ssc05161/ssc:397260%09red/ssc:100513197%09red
Hepatocellular carcinoma	KEGG PATHWAY	ssc05225	2	160	0.0497477	1	DDB2|SMAD3	http://www.genome.jp/kegg-bin/show_pathway?ssc05225/ssc:397260%09red/ssc:100513197%09red

## Sheet: FJ
extracellular matrix	Gene Ontology	GO:0031012	3	45	0.000863354	1	COL8A1|THSD4|LTBP2	http://amigo.geneontology.org/amigo/term/GO:0031012
positive regulation of cell-substrate adhesion	Gene Ontology	GO:0010811	2	16	0.00218869	1	COL8A1|VEGFA	http://amigo.geneontology.org/amigo/term/GO:0010811
collagen trimer	Gene Ontology	GO:0005581	2	18	0.00270428	1	SFTPD|COL8A1	http://amigo.geneontology.org/amigo/term/GO:0005581
regulation of systemic arterial blood pressure	Gene Ontology	GO:0003073	2	19	0.0029814	1	GJA5|NCALD	http://amigo.geneontology.org/amigo/term/GO:0003073
blood circulation	Gene Ontology	GO:0008015	3	84	0.00474366	1	GJA5|KCNMA1|NCALD	http://amigo.geneontology.org/amigo/term/GO:0008015
circulatory system process	Gene Ontology	GO:0003013	3	86	0.00505412	1	GJA5|KCNMA1|NCALD	http://amigo.geneontology.org/amigo/term/GO:0003013
regulation of cell-substrate adhesion	Gene Ontology	GO:0010810	2	27	0.00564889	1	COL8A1|VEGFA	http://amigo.geneontology.org/amigo/term/GO:0010810
cell junction assembly	Gene Ontology	GO:0034329	2	29	0.00643728	1	VEGFA|GJA5	http://amigo.geneontology.org/amigo/term/GO:0034329
calcium-mediated signaling	Gene Ontology	GO:0019722	2	30	0.00684916	1	MCU|NCALD	http://amigo.geneontology.org/amigo/term/GO:0019722
cation channel complex	Gene Ontology	GO:0034703	2	32	0.00770785	1	MCU|KCNMA1	http://amigo.geneontology.org/amigo/term/GO:0034703
regulation of muscle contraction	Gene Ontology	GO:0006937	2	34	0.00861244	1	KCNMA1|GJA5	http://amigo.geneontology.org/amigo/term/GO:0006937
cellular response to growth factor stimulus	Gene Ontology	GO:0071363	3	106	0.008837	1	VEGFA|GJA5|SMAD3	http://amigo.geneontology.org/amigo/term/GO:0071363
regulation of blood pressure	Gene Ontology	GO:0008217	2	35	0.00908172	1	GJA5|NCALD	http://amigo.geneontology.org/amigo/term/GO:0008217
response to growth factor	Gene Ontology	GO:0070848	3	108	0.00928537	1	VEGFA|GJA5|SMAD3	http://amigo.geneontology.org/amigo/term/GO:0070848
embryonic appendage morphogenesis	Gene Ontology	GO:0035113	2	36	0.0095622	1	GLI2|GJA5	http://amigo.geneontology.org/amigo/term/GO:0035113
embryonic limb morphogenesis	Gene Ontology	GO:0030326	2	36	0.0095622	1	GLI2|GJA5	http://amigo.geneontology.org/amigo/term/GO:0030326
cell junction organization	Gene Ontology	GO:0034330	2	36	0.0095622	1	VEGFA|GJA5	http://amigo.geneontology.org/amigo/term/GO:0034330
embryo development	Gene Ontology	GO:0009790	4	209	0.00959244	1	GLI2|COL8A1|RBM19|GJA5	http://amigo.geneontology.org/amigo/term/GO:0009790
anatomical structure formation involved in morphogenesis	Gene Ontology	GO:0048646	4	219	0.0112072	1	GLI2|COL8A1|VEGFA|GJA5	http://amigo.geneontology.org/amigo/term/GO:0048646
appendage morphogenesis	Gene Ontology	GO:0035107	2	40	0.0115943	1	GLI2|GJA5	http://amigo.geneontology.org/amigo/term/GO:0035107
limb morphogenesis	Gene Ontology	GO:0035108	2	40	0.0115943	1	GLI2|GJA5	http://amigo.geneontology.org/amigo/term/GO:0035108
tube development	Gene Ontology	GO:0035295	4	222	0.0117237	1	GLI2|SFTPD|VEGFA|GJA5	http://amigo.geneontology.org/amigo/term/GO:0035295
ion channel complex	Gene Ontology	GO:0034702	2	41	0.0121294	1	MCU|KCNMA1	http://amigo.geneontology.org/amigo/term/GO:0034702
regulation of muscle system process	Gene Ontology	GO:0090257	2	42	0.0126751	1	KCNMA1|GJA5	http://amigo.geneontology.org/amigo/term/GO:0090257
channel activity	Gene Ontology	GO:0015267	3	124	0.0133495	1	MCU|KCNMA1|GJA5	http://amigo.geneontology.org/amigo/term/GO:0015267
passive transmembrane transporter activity	Gene Ontology	GO:0022803	3	124	0.0133495	1	MCU|KCNMA1|GJA5	http://amigo.geneontology.org/amigo/term/GO:0022803
appendage development	Gene Ontology	GO:0048736	2	46	0.0149629	1	GLI2|GJA5	http://amigo.geneontology.org/amigo/term/GO:0048736
limb development	Gene Ontology	GO:0060173	2	46	0.0149629	1	GLI2|GJA5	http://amigo.geneontology.org/amigo/term/GO:0060173
embryonic morphogenesis	Gene Ontology	GO:0048598	3	131	0.015399	1	GLI2|COL8A1|GJA5	http://amigo.geneontology.org/amigo/term/GO:0048598
transmembrane transporter complex	Gene Ontology	GO:1902495	2	48	0.0161684	1	MCU|KCNMA1	http://amigo.geneontology.org/amigo/term/GO:1902495
transporter complex	Gene Ontology	GO:1990351	2	49	0.0167863	1	MCU|KCNMA1	http://amigo.geneontology.org/amigo/term/GO:1990351
lung development	Gene Ontology	GO:0030324	2	51	0.0180518	1	GLI2|SFTPD	http://amigo.geneontology.org/amigo/term/GO:0030324
kidney development	Gene Ontology	GO:0001822	2	52	0.0186992	1	GLI2|APH1A	http://amigo.geneontology.org/amigo/term/GO:0001822
mitochondrial transport	Gene Ontology	GO:0006839	2	52	0.0186992	1	PPIF|MCU	http://amigo.geneontology.org/amigo/term/GO:0006839
respiratory tube development	Gene Ontology	GO:0030323	2	52	0.0186992	1	GLI2|SFTPD	http://amigo.geneontology.org/amigo/term/GO:0030323
cell-substrate adhesion	Gene Ontology	GO:0031589	2	53	0.0193564	1	COL8A1|VEGFA	http://amigo.geneontology.org/amigo/term/GO:0031589
renal system development	Gene Ontology	GO:0072001	2	56	0.0213853	1	GLI2|APH1A	http://amigo.geneontology.org/amigo/term/GO:0072001
respiratory system development	Gene Ontology	GO:0060541	2	56	0.0213853	1	GLI2|SFTPD	http://amigo.geneontology.org/amigo/term/GO:0060541
double-stranded DNA binding	Gene Ontology	GO:0003690	3	152	0.0225591	1	GLI2|PMS2|SMAD3	http://amigo.geneontology.org/amigo/term/GO:0003690
regulation of membrane potential	Gene Ontology	GO:0042391	2	59	0.0234986	1	KCNMA1|GJA5	http://amigo.geneontology.org/amigo/term/GO:0042391
transmembrane transporter activity	Gene Ontology	GO:0022857	4	276	0.0237292	1	SLC17A5|MCU|KCNMA1|GJA5	http://amigo.geneontology.org/amigo/term/GO:0022857
sensory organ morphogenesis	Gene Ontology	GO:0090596	2	61	0.0249532	1	GLI2|COL8A1	http://amigo.geneontology.org/amigo/term/GO:0090596
muscle contraction	Gene Ontology	GO:0006936	2	62	0.025694	1	KCNMA1|GJA5	http://amigo.geneontology.org/amigo/term/GO:0006936
calcium ion binding	Gene Ontology	GO:0005509	3	161	0.0260952	1	ANXA11|LTBP2|NCALD	http://amigo.geneontology.org/amigo/term/GO:0005509
cellular anatomical entity	Gene Ontology	GO:0110165	25	4344	0.0263764	1	SFTPD|CSF2RB|GHRHR|PI4KB|PTPMT1|SMAD3|APH1A|NCALD|SOX10|KCNMA1|GLI2|ANXA11|RBM19|COL8A1|LTBP2|THSD4|VEGFA|PPIF|PMS2|ERGIC1|GJA5|SLC17A5|PRUNE1|KAT6B|MCU	http://amigo.geneontology.org/amigo/term/GO:0110165
membrane-bounded organelle	Gene Ontology	GO:0043227	17	2636	0.0263771	1	COL8A1|LTBP2|RBM19|NCALD|SOX10|SLC17A5|THSD4|APH1A|SMAD3|GLI2|MCU|PPIF|ANXA11|KAT6B|PMS2|ERGIC1|PTPMT1	http://amigo.geneontology.org/amigo/term/GO:0043227
urogenital system development	Gene Ontology	GO:0001655	2	63	0.0264437	1	GLI2|APH1A	http://amigo.geneontology.org/amigo/term/GO:0001655
ion transmembrane transport	Gene Ontology	GO:0034220	4	290	0.0277252	1	SLC17A5|MCU|KCNMA1|GJA5	http://amigo.geneontology.org/amigo/term/GO:0034220
second-messenger-mediated signaling	Gene Ontology	GO:0019932	2	66	0.0287453	1	MCU|NCALD	http://amigo.geneontology.org/amigo/term/GO:0019932
multicellular organism development	Gene Ontology	GO:0007275	8	928	0.0292308	1	SFTPD|COL8A1|GJA5|APH1A|GLI2|VEGFA|PMS2|RBM19	http://amigo.geneontology.org/amigo/term/GO:0007275
biological regulation	Gene Ontology	GO:0065007	17	2690	0.0312509	1	SFTPD|CSF2RB|COL8A1|PI4KB|NCALD|SOX10|APH1A|KCNMA1|SMAD3|GLI2|VEGFA|GHRHR|PPIF|KAT6B|MCU|RBM19|GJA5	http://amigo.geneontology.org/amigo/term/GO:0065007
DNA binding	Gene Ontology	GO:0003677	5	451	0.032551	1	GLI2|KAT6B|PMS2|SOX10|SMAD3	http://amigo.geneontology.org/amigo/term/GO:0003677
muscle system process	Gene Ontology	GO:0003012	2	71	0.0327518	1	KCNMA1|GJA5	http://amigo.geneontology.org/amigo/term/GO:0003012
tube morphogenesis	Gene Ontology	GO:0035239	3	178	0.0335379	1	GLI2|VEGFA|GJA5	http://amigo.geneontology.org/amigo/term/GO:0035239
cellular response to organic substance	Gene Ontology	GO:0071310	5	455	0.0336075	1	GLI2|CSF2RB|VEGFA|GJA5|SMAD3	http://amigo.geneontology.org/amigo/term/GO:0071310
positive regulation of cell adhesion	Gene Ontology	GO:0045785	2	74	0.0352548	1	COL8A1|VEGFA	http://amigo.geneontology.org/amigo/term/GO:0045785
transport	Gene Ontology	GO:0006810	8	983	0.0389391	1	GJA5|SLC17A5|KCNMA1|ERGIC1|VEGFA|ANXA11|PPIF|MCU	http://amigo.geneontology.org/amigo/term/GO:0006810
cytoplasm	Gene Ontology	GO:0005737	14	2145	0.0392844	1	SFTPD|APH1A|PI4KB|RBM19|SLC17A5|PTPMT1|SMAD3|GLI2|PRUNE1|ANXA11|PPIF|PMS2|ERGIC1|MCU	http://amigo.geneontology.org/amigo/term/GO:0005737
transporter activity	Gene Ontology	GO:0005215	4	325	0.0393845	1	SLC17A5|MCU|KCNMA1|GJA5	http://amigo.geneontology.org/amigo/term/GO:0005215
regulation of protein secretion	Gene Ontology	GO:0050708	2	79	0.0395848	1	MCU|GJA5	http://amigo.geneontology.org/amigo/term/GO:0050708
epithelial cell proliferation	Gene Ontology	GO:0050673	2	79	0.0395848	1	COL8A1|VEGFA	http://amigo.geneontology.org/amigo/term/GO:0050673
cation channel activity	Gene Ontology	GO:0005261	2	80	0.040474	1	MCU|KCNMA1	http://amigo.geneontology.org/amigo/term/GO:0005261
cis-regulatory region sequence-specific DNA binding	Gene Ontology	GO:0000987	2	80	0.040474	1	GLI2|SMAD3	http://amigo.geneontology.org/amigo/term/GO:0000987
establishment of localization	Gene Ontology	GO:0051234	8	999	0.0421279	1	GJA5|SLC17A5|KCNMA1|ERGIC1|VEGFA|ANXA11|PPIF|MCU	http://amigo.geneontology.org/amigo/term/GO:0051234
intracellular membrane-bounded organelle	Gene Ontology	GO:0043231	14	2169	0.0424794	1	COL8A1|RBM19|SOX10|SLC17A5|PTPMT1|APH1A|SMAD3|GLI2|PPIF|ANXA11|KAT6B|PMS2|ERGIC1|MCU	http://amigo.geneontology.org/amigo/term/GO:0043231
nucleoplasm	Gene Ontology	GO:0005654	5	486	0.0425209	1	GLI2|KAT6B|PMS2|ANXA11|RBM19	http://amigo.geneontology.org/amigo/term/GO:0005654
cis-regulatory region binding	Gene Ontology	GO:0035326	2	83	0.0431864	1	GLI2|SMAD3	http://amigo.geneontology.org/amigo/term/GO:0035326
regulation of ion transmembrane transport	Gene Ontology	GO:0034765	2	84	0.0441053	1	KCNMA1|GJA5	http://amigo.geneontology.org/amigo/term/GO:0034765
metal ion binding	Gene Ontology	GO:0046872	7	831	0.0446382	1	LTBP2|NCALD|KCNMA1|SMAD3|GLI2|ANXA11|KAT6B	http://amigo.geneontology.org/amigo/term/GO:0046872
multicellular organismal process	Gene Ontology	GO:0032501	10	1387	0.0446493	1	SFTPD|COL8A1|GJA5|NCALD|APH1A|KCNMA1|GLI2|VEGFA|PMS2|RBM19	http://amigo.geneontology.org/amigo/term/GO:0032501
protein-containing complex	Gene Ontology	GO:0032991	8	1015	0.045487	1	SFTPD|COL8A1|GJA5|KCNMA1|SMAD3|KAT6B|PMS2|MCU	http://amigo.geneontology.org/amigo/term/GO:0032991
organelle	Gene Ontology	GO:0043226	17	2819	0.0456002	1	COL8A1|LTBP2|RBM19|NCALD|SOX10|SLC17A5|THSD4|APH1A|SMAD3|GLI2|MCU|PPIF|ANXA11|KAT6B|PMS2|ERGIC1|PTPMT1	http://amigo.geneontology.org/amigo/term/GO:0043226
animal organ morphogenesis	Gene Ontology	GO:0009887	3	202	0.0457185	1	GLI2|COL8A1|GJA5	http://amigo.geneontology.org/amigo/term/GO:0009887
system development	Gene Ontology	GO:0048731	7	840	0.0468022	1	SFTPD|COL8A1|GJA5|APH1A|GLI2|VEGFA|PMS2	http://amigo.geneontology.org/amigo/term/GO:0048731
circulatory system development	Gene Ontology	GO:0072359	3	204	0.0468201	1	GLI2|VEGFA|GJA5	http://amigo.geneontology.org/amigo/term/GO:0072359
regulation of peptide secretion	Gene Ontology	GO:0002791	2	87	0.0469053	1	MCU|GJA5	http://amigo.geneontology.org/amigo/term/GO:0002791
regulation of transport	Gene Ontology	GO:0051049	4	346	0.0475394	1	MCU|VEGFA|KCNMA1|GJA5	http://amigo.geneontology.org/amigo/term/GO:0051049

## Sheet: HB
##Databases: KEGG PATHWAY, Gene Ontology
Calcium signaling pathway	KEGG PATHWAY	ssc04020	6	196	0.000588356	1	NOS1|TPCN1|CAMK1G|ATP2A3|PLCG1|CAMKK1	http://www.genome.jp/kegg-bin/show_pathway?ssc04020/ssc:396820%09red/ssc:503667%09red/ssc:100520934%09red/ssc:100512553%09red/ssc:106504056%09red/ssc:100152497%09red
Axon guidance	KEGG PATHWAY	ssc04360	5	182	0.00268036	1	PLXNA2|PTPN11|ROBO2|SLIT3|PLCG1	http://www.genome.jp/kegg-bin/show_pathway?ssc04360/ssc:100170851%09red/ssc:100152497%09red/ssc:100513444%09red/ssc:100624791%09red/ssc:100517681%09red
Long-term depression	KEGG PATHWAY	ssc04730	3	58	0.00369232	1	GRIA2|NOS1|GNA12	http://www.genome.jp/kegg-bin/show_pathway?ssc04730/ssc:100525156%09red/ssc:100520934%09red/ssc:100622950%09red
Non-small cell lung cancer	KEGG PATHWAY	ssc05223	3	64	0.00480762	1	DDB2|PLCG1|RASSF5	http://www.genome.jp/kegg-bin/show_pathway?ssc05223/ssc:100521638%09red/ssc:100152497%09red/ssc:100513197%09red
Glioma	KEGG PATHWAY	ssc05214	3	71	0.00634075	1	DDB2|PLCG1|CAMK1G	http://www.genome.jp/kegg-bin/show_pathway?ssc05214/ssc:100152497%09red/ssc:100513197%09red/ssc:100512553%09red
Arrhythmogenic right ventricular cardiomyopathy (ARVC)	KEGG PATHWAY	ssc05412	3	75	0.00733318	1	LAMA1|CACNG2|ATP2A3	http://www.genome.jp/kegg-bin/show_pathway?ssc05412/ssc:100512654%09red/ssc:396820%09red/ssc:100625589%09red
Fc gamma R-mediated phagocytosis	KEGG PATHWAY	ssc04666	3	89	0.0115015	1	ARPC1B|PLCG1|BIN1	http://www.genome.jp/kegg-bin/show_pathway?ssc04666/ssc:100037305%09red/ssc:100174964%09red/ssc:100152497%09red
Hypertrophic cardiomyopathy (HCM)	KEGG PATHWAY	ssc05410	3	89	0.0115015	1	LAMA1|CACNG2|ATP2A3	http://www.genome.jp/kegg-bin/show_pathway?ssc05410/ssc:100512654%09red/ssc:396820%09red/ssc:100625589%09red
Dilated cardiomyopathy (DCM)	KEGG PATHWAY	ssc05414	3	93	0.0128965	1	LAMA1|CACNG2|ATP2A3	http://www.genome.jp/kegg-bin/show_pathway?ssc05414/ssc:100512654%09red/ssc:396820%09red/ssc:100625589%09red
Nicotine addiction	KEGG PATHWAY	ssc05033	2	38	0.0175207	1	GRIA2|GABRP	http://www.genome.jp/kegg-bin/show_pathway?ssc05033/ssc:100525792%09red/ssc:100622950%09red
Leukocyte transendothelial migration	KEGG PATHWAY	ssc04670	3	110	0.0198667	1	PTPN11|RASSF5|PLCG1	http://www.genome.jp/kegg-bin/show_pathway?ssc04670/ssc:100170851%09red/ssc:100521638%09red/ssc:100152497%09red
Amyotrophic lateral sclerosis (ALS)	KEGG PATHWAY	ssc05014	2	48	0.0266295	1	GRIA2|NOS1	http://www.genome.jp/kegg-bin/show_pathway?ssc05014/ssc:100520934%09red/ssc:100622950%09red
Phospholipase D signaling pathway	KEGG PATHWAY	ssc04072	3	146	0.0402542	1	PTPN11|GNA12|PLCG1	http://www.genome.jp/kegg-bin/show_pathway?ssc04072/ssc:100170851%09red/ssc:100152497%09red/ssc:100525156%09red
Basal cell carcinoma	KEGG PATHWAY	ssc05217	2	63	0.0430579	1	GLI2|DDB2	http://www.genome.jp/kegg-bin/show_pathway?ssc05217/ssc:100520334%09red/ssc:100513197%09red
Pathways in cancer	KEGG PATHWAY	ssc05200	6	506	0.0464346	1	LAMA1|RASSF5|GLI2|PLCG1|GNA12|DDB2	http://www.genome.jp/kegg-bin/show_pathway?ssc05200/ssc:100521638%09red/ssc:100625589%09red/ssc:100525156%09red/ssc:100520334%09red/ssc:100513197%09red/ssc:100152497%09red
cytoplasmic microtubule organization	Gene Ontology	GO:0031122	2	12	0.00222727	1	SLAIN2|KATNAL1	http://amigo.geneontology.org/amigo/term/GO:0031122
mammary gland epithelium development	Gene Ontology	GO:0061180	2	13	0.00256142	1	GLI2|ATP2C2	http://amigo.geneontology.org/amigo/term/GO:0061180
inner ear morphogenesis	Gene Ontology	GO:0042472	2	23	0.00708004	1	GLI2|FOXI1	http://amigo.geneontology.org/amigo/term/GO:0042472
ear morphogenesis	Gene Ontology	GO:0042471	2	29	0.0107589	1	GLI2|FOXI1	http://amigo.geneontology.org/amigo/term/GO:0042471
mammary gland development	Gene Ontology	GO:0030879	2	32	0.0128525	1	GLI2|ATP2C2	http://amigo.geneontology.org/amigo/term/GO:0030879
endoplasmic reticulum	Gene Ontology	GO:0005783	4	179	0.0141921	1	UBXN4|STAU1|PTGIS|EXT1	http://amigo.geneontology.org/amigo/term/GO:0005783
supramolecular complex	Gene Ontology	GO:0099080	4	179	0.0141921	1	SLAIN2|THSD4|KATNAL1|STAU1	http://amigo.geneontology.org/amigo/term/GO:0099080
dendrite	Gene Ontology	GO:0030425	2	35	0.0151082	1	STAU1|KCNB1	http://amigo.geneontology.org/amigo/term/GO:0030425
dendritic tree	Gene Ontology	GO:0097447	2	35	0.0151082	1	STAU1|KCNB1	http://amigo.geneontology.org/amigo/term/GO:0097447
inner ear development	Gene Ontology	GO:0048839	2	36	0.0158952	1	GLI2|FOXI1	http://amigo.geneontology.org/amigo/term/GO:0048839
supramolecular fiber organization	Gene Ontology	GO:0097435	3	114	0.0217545	1	SLAIN2|THSD4|KATNAL1	http://amigo.geneontology.org/amigo/term/GO:0097435
ear development	Gene Ontology	GO:0043583	2	43	0.0218761	1	GLI2|FOXI1	http://amigo.geneontology.org/amigo/term/GO:0043583
cell body	Gene Ontology	GO:0044297	2	45	0.023731	1	STAU1|KCNB1	http://amigo.geneontology.org/amigo/term/GO:0044297
microtubule-based process	Gene Ontology	GO:0007017	3	122	0.0258146	1	SLAIN2|KATNAL1|TMEM201	http://amigo.geneontology.org/amigo/term/GO:0007017
microtubule	Gene Ontology	GO:0005874	2	49	0.0276259	1	SLAIN2|KATNAL1	http://amigo.geneontology.org/amigo/term/GO:0005874
supramolecular polymer	Gene Ontology	GO:0099081	3	134	0.0326138	1	SLAIN2|THSD4|KATNAL1	http://amigo.geneontology.org/amigo/term/GO:0099081
supramolecular fiber	Gene Ontology	GO:0099512	3	134	0.0326138	1	SLAIN2|THSD4|KATNAL1	http://amigo.geneontology.org/amigo/term/GO:0099512
somatodendritic compartment	Gene Ontology	GO:0036477	2	56	0.0350071	1	STAU1|KCNB1	http://amigo.geneontology.org/amigo/term/GO:0036477
regulation of membrane potential	Gene Ontology	GO:0042391	2	59	0.0383787	1	KCNB1|GABRP	http://amigo.geneontology.org/amigo/term/GO:0042391
sensory organ morphogenesis	Gene Ontology	GO:0090596	2	61	0.0406926	1	GLI2|FOXI1	http://amigo.geneontology.org/amigo/term/GO:0090596
reproduction	Gene Ontology	GO:0000003	4	258	0.0445711	1	GLI2|SPAI-2|KATNAL1|PTGIS	http://amigo.geneontology.org/amigo/term/GO:0000003
reproductive process	Gene Ontology	GO:0022414	4	258	0.0445711	1	GLI2|SPAI-2|KATNAL1|PTGIS	http://amigo.geneontology.org/amigo/term/GO:0022414

## Sheet: HD
##Databases: KEGG PATHWAY, Gene Ontology
Hypertrophic cardiomyopathy (HCM)	KEGG PATHWAY	ssc05410	6	89	8.34519e-06	0.0464996	ITGA9|TGFB2|TPM4|ATP2A3|SGCD|ACTB	http://www.genome.jp/kegg-bin/show_pathway?ssc05410/ssc:100626707%09red/ssc:414396%09red/ssc:397608%09red/ssc:397084%09red/ssc:100240724%09red/ssc:396820%09red
Dilated cardiomyopathy (DCM)	KEGG PATHWAY	ssc05414	6	93	1.05854e-05	0.0464996	ITGA9|TGFB2|TPM4|ATP2A3|SGCD|ACTB	http://www.genome.jp/kegg-bin/show_pathway?ssc05414/ssc:100626707%09red/ssc:414396%09red/ssc:397608%09red/ssc:397084%09red/ssc:100240724%09red/ssc:396820%09red
Hippo signaling pathway	KEGG PATHWAY	ssc04390	7	150	1.44252e-05	0.0464996	BMP6|TGFB2|WNT2|WWC1|SMAD3|BMPR1A|ACTB	http://www.genome.jp/kegg-bin/show_pathway?ssc04390/ssc:100516839%09red/ssc:414396%09red/ssc:100513827%09red/ssc:397084%09red/ssc:100155536%09red/ssc:397260%09red/ssc:100169652%09red
TGF-beta signaling pathway	KEGG PATHWAY	ssc04350	5	92	0.000128231	0.310013	BMPR1A|BMP6|TGFB2|SMAD6|SMAD3	http://www.genome.jp/kegg-bin/show_pathway?ssc04350/ssc:100155536%09red/ssc:397260%09red/ssc:100152069%09red/ssc:397084%09red/ssc:100169652%09red
Pancreatic cancer	KEGG PATHWAY	ssc05212	4	72	0.00057649	0.837274	MAP2K1|VEGFA|TGFB2|SMAD3	http://www.genome.jp/kegg-bin/show_pathway?ssc05212/ssc:100233191%09red/ssc:397260%09red/ssc:397084%09red/ssc:397157%09red
Proteoglycans in cancer	KEGG PATHWAY	ssc05205	6	200	0.00060332	0.837274	TGFB2|WNT2|MAP2K1|VEGFA|CD44|ACTB	http://www.genome.jp/kegg-bin/show_pathway?ssc05205/ssc:100233191%09red/ssc:397157%09red/ssc:414396%09red/ssc:100516839%09red/ssc:397084%09red/ssc:100525150%09red
Arrhythmogenic right ventricular cardiomyopathy (ARVC)	KEGG PATHWAY	ssc05412	4	75	0.000667392	0.837274	ITGA9|ACTB|SGCD|ATP2A3	http://www.genome.jp/kegg-bin/show_pathway?ssc05412/ssc:414396%09red/ssc:100240724%09red/ssc:396820%09red/ssc:100626707%09red
MAPK signaling pathway	KEGG PATHWAY	ssc04010	7	286	0.000692643	0.837274	TGFB2|MAPT|MAP2K1|VEGFA|MAP2K5|DUSP3|FLT1	http://www.genome.jp/kegg-bin/show_pathway?ssc04010/ssc:100233191%09red/ssc:397157%09red/ssc:100738351%09red/ssc:100512983%09red/ssc:397084%09red/ssc:396763%09red/ssc:106504229%09red
Rap1 signaling pathway	KEGG PATHWAY	ssc04015	6	211	0.000791431	0.850391	RASSF5|DOCK4|MAP2K1|VEGFA|ACTB|FLT1	http://www.genome.jp/kegg-bin/show_pathway?ssc04015/ssc:100233191%09red/ssc:100521638%09red/ssc:397157%09red/ssc:414396%09red/ssc:100520706%09red/ssc:396763%09red
Hepatocellular carcinoma	KEGG PATHWAY	ssc05225	5	160	0.00145647	1	WNT2|MAP2K1|ACTB|TGFB2|SMAD3	http://www.genome.jp/kegg-bin/show_pathway?ssc05225/ssc:100233191%09red/ssc:414396%09red/ssc:397260%09red/ssc:397084%09red/ssc:100516839%09red
Focal adhesion	KEGG PATHWAY	ssc04510	5	194	0.00328426	1	ITGA9|MAP2K1|VEGFA|ACTB|FLT1	http://www.genome.jp/kegg-bin/show_pathway?ssc04510/ssc:100233191%09red/ssc:414396%09red/ssc:100626707%09red/ssc:396763%09red/ssc:397157%09red
FoxO signaling pathway	KEGG PATHWAY	ssc04068	4	130	0.00462116	1	MAP2K1|TGFB2|SGK1|SMAD3	http://www.genome.jp/kegg-bin/show_pathway?ssc04068/ssc:100233191%09red/ssc:397260%09red/ssc:100625739%09red/ssc:397084%09red
Fluid shear stress and atherosclerosis	KEGG PATHWAY	ssc05418	4	134	0.0051263	1	BMPR1A|ACTB|VEGFA|MAP2K5	http://www.genome.jp/kegg-bin/show_pathway?ssc05418/ssc:414396%09red/ssc:106504229%09red/ssc:100169652%09red/ssc:397157%09red
Signaling pathways regulating pluripotency of stem cells	KEGG PATHWAY	ssc04550	4	135	0.00525813	1	BMPR1A|WNT2|MAP2K1|SMAD3	http://www.genome.jp/kegg-bin/show_pathway?ssc04550/ssc:100233191%09red/ssc:397260%09red/ssc:100169652%09red/ssc:100516839%09red
Renal cell carcinoma	KEGG PATHWAY	ssc05211	3	68	0.00542631	1	MAP2K1|VEGFA|TGFB2	http://www.genome.jp/kegg-bin/show_pathway?ssc05211/ssc:100233191%09red/ssc:397084%09red/ssc:397157%09red
Adherens junction	KEGG PATHWAY	ssc04520	3	69	0.00564182	1	ACTB|PTPRM|SMAD3	http://www.genome.jp/kegg-bin/show_pathway?ssc04520/ssc:414396%09red/ssc:100624854%09red/ssc:397260%09red
Cell adhesion molecules (CAMs)	KEGG PATHWAY	ssc04514	4	143	0.00639524	1	CNTN2|ITGA9|PTPRM|NRXN1	http://www.genome.jp/kegg-bin/show_pathway?ssc04514/ssc:100624854%09red/ssc:100626707%09red/ssc:110255467%09red/ssc:100519087%09red
Ras signaling pathway	KEGG PATHWAY	ssc04014	5	229	0.00648319	1	VEGFA|MAP2K1|RASSF5|KSR2|FLT1	http://www.genome.jp/kegg-bin/show_pathway?ssc04014/ssc:100233191%09red/ssc:100519054%09red/ssc:100521638%09red/ssc:396763%09red/ssc:397157%09red
Gastric cancer	KEGG PATHWAY	ssc05226	4	147	0.0070205	1	WNT2|MAP2K1|TGFB2|SMAD3	http://www.genome.jp/kegg-bin/show_pathway?ssc05226/ssc:100233191%09red/ssc:397260%09red/ssc:397084%09red/ssc:100516839%09red
mTOR signaling pathway	KEGG PATHWAY	ssc04150	4	150	0.00751509	1	WNT2|MAP2K1|SGK1|WDR59	http://www.genome.jp/kegg-bin/show_pathway?ssc04150/ssc:100233191%09red/ssc:100521092%09red/ssc:100625739%09red/ssc:100516839%09red
B cell receptor signaling pathway	KEGG PATHWAY	ssc04662	3	78	0.0078133	1	MAP2K1|CARD11|MALT1	http://www.genome.jp/kegg-bin/show_pathway?ssc04662/ssc:100233191%09red/ssc:100153830%09red/ssc:110259837%09red
Cellular senescence	KEGG PATHWAY	ssc04218	4	154	0.00820952	1	MAP2K1|RASSF5|TGFB2|SMAD3	http://www.genome.jp/kegg-bin/show_pathway?ssc04218/ssc:100233191%09red/ssc:397260%09red/ssc:100521638%09red/ssc:397084%09red
Colorectal cancer	KEGG PATHWAY	ssc05210	3	87	0.0104155	1	MAP2K1|TGFB2|SMAD3	http://www.genome.jp/kegg-bin/show_pathway?ssc05210/ssc:100233191%09red/ssc:397260%09red/ssc:397084%09red
Rheumatoid arthritis	KEGG PATHWAY	ssc05323	3	89	0.0110539	1	TGFB2|VEGFA|FLT1	http://www.genome.jp/kegg-bin/show_pathway?ssc05323/ssc:396763%09red/ssc:397084%09red/ssc:397157%09red
AGE-RAGE signaling pathway in diabetic complications	KEGG PATHWAY	ssc04933	3	100	0.0149643	1	TGFB2|VEGFA|SMAD3	http://www.genome.jp/kegg-bin/show_pathway?ssc04933/ssc:397260%09red/ssc:397084%09red/ssc:397157%09red
Bladder cancer	KEGG PATHWAY	ssc05219	2	38	0.0170415	1	MAP2K1|VEGFA	http://www.genome.jp/kegg-bin/show_pathway?ssc05219/ssc:100233191%09red/ssc:397157%09red
T cell receptor signaling pathway	KEGG PATHWAY	ssc04660	3	106	0.017386	1	MAP2K1|CARD11|MALT1	http://www.genome.jp/kegg-bin/show_pathway?ssc04660/ssc:100233191%09red/ssc:100153830%09red/ssc:110259837%09red
HIF-1 signaling pathway	KEGG PATHWAY	ssc04066	3	108	0.018239	1	MAP2K1|VEGFA|FLT1	http://www.genome.jp/kegg-bin/show_pathway?ssc04066/ssc:100233191%09red/ssc:396763%09red/ssc:397157%09red
Thyroid hormone signaling pathway	KEGG PATHWAY	ssc04919	3	117	0.0223616	1	MAP2K1|ACTB|ATP2A3	http://www.genome.jp/kegg-bin/show_pathway?ssc04919/ssc:100233191%09red/ssc:414396%09red/ssc:396820%09red
Human T-cell leukemia virus 1 infection	KEGG PATHWAY	ssc05166	4	220	0.0261443	1	MAP2K1|TGFB2|TRRAP|SMAD3	http://www.genome.jp/kegg-bin/show_pathway?ssc05166/ssc:100233191%09red/ssc:106509633%09red/ssc:397260%09red/ssc:397084%09red
Yersinia infection	KEGG PATHWAY	ssc05135	3	125	0.0264173	1	ARHGEF28|MAP2K1|ACTB	http://www.genome.jp/kegg-bin/show_pathway?ssc05135/ssc:100233191%09red/ssc:414396%09red/ssc:100515652%09red
PI3K-Akt signaling pathway	KEGG PATHWAY	ssc04151	5	335	0.0281454	1	ITGA9|MAP2K1|VEGFA|SGK1|FLT1	http://www.genome.jp/kegg-bin/show_pathway?ssc04151/ssc:100233191%09red/ssc:100626707%09red/ssc:396763%09red/ssc:100625739%09red/ssc:397157%09red
Relaxin signaling pathway	KEGG PATHWAY	ssc04926	3	129	0.0285831	1	MAP2K1|VEGFA|SMAD3	http://www.genome.jp/kegg-bin/show_pathway?ssc04926/ssc:100233191%09red/ssc:397260%09red/ssc:397157%09red
VEGF signaling pathway	KEGG PATHWAY	ssc04370	2	55	0.0330095	1	MAP2K1|VEGFA	http://www.genome.jp/kegg-bin/show_pathway?ssc04370/ssc:100233191%09red/ssc:397157%09red
MicroRNAs in cancer	KEGG PATHWAY	ssc05206	4	244	0.0359978	1	CD44|MAP2K1|VEGFA|TGFB2	http://www.genome.jp/kegg-bin/show_pathway?ssc05206/ssc:100233191%09red/ssc:100525150%09red/ssc:397084%09red/ssc:397157%09red
Long-term depression	KEGG PATHWAY	ssc04730	2	58	0.0362573	1	GRIA2|MAP2K1	http://www.genome.jp/kegg-bin/show_pathway?ssc04730/ssc:100233191%09red/ssc:100622950%09red
Oxytocin signaling pathway	KEGG PATHWAY	ssc04921	3	148	0.040113	1	MAP2K1|ACTB|MAP2K5	http://www.genome.jp/kegg-bin/show_pathway?ssc04921/ssc:100233191%09red/ssc:414396%09red/ssc:106504229%09red
Viral myocarditis	KEGG PATHWAY	ssc05416	2	63	0.0419298	1	ACTB|SGCD	http://www.genome.jp/kegg-bin/show_pathway?ssc05416/ssc:414396%09red/ssc:100240724%09red
Non-small cell lung cancer	KEGG PATHWAY	ssc05223	2	64	0.0431019	1	MAP2K1|RASSF5	http://www.genome.jp/kegg-bin/show_pathway?ssc05223/ssc:100233191%09red/ssc:100521638%09red
Long-term potentiation	KEGG PATHWAY	ssc04720	2	64	0.0431019	1	GRIA2|MAP2K1	http://www.genome.jp/kegg-bin/show_pathway?ssc04720/ssc:100233191%09red/ssc:100622950%09red
Pathways in cancer	KEGG PATHWAY	ssc05200	6	506	0.0437591	1	TGFB2|WNT2|RASSF5|SMAD3|MAP2K1|VEGFA	http://www.genome.jp/kegg-bin/show_pathway?ssc05200/ssc:100233191%09red/ssc:100521638%09red/ssc:397157%09red/ssc:100516839%09red/ssc:397084%09red/ssc:397260%09red
Inflammatory bowel disease (IBD)	KEGG PATHWAY	ssc05321	2	65	0.0442861	1	TGFB2|SMAD3	http://www.genome.jp/kegg-bin/show_pathway?ssc05321/ssc:397260%09red/ssc:397084%09red
Hepatitis B	KEGG PATHWAY	ssc05161	3	156	0.0455717	1	MAP2K1|TGFB2|SMAD3	http://www.genome.jp/kegg-bin/show_pathway?ssc05161/ssc:100233191%09red/ssc:397260%09red/ssc:397084%09red
cortical cytoskeleton	Gene Ontology	GO:0030863	2	13	0.00248832	1	ACTB|TPM4	http://amigo.geneontology.org/amigo/term/GO:0030863
collagen trimer	Gene Ontology	GO:0005581	2	18	0.00442978	1	C1QTNF2|SFTPD	http://amigo.geneontology.org/amigo/term/GO:0005581
positive regulation of epithelial cell proliferation	Gene Ontology	GO:0050679	2	34	0.0139437	1	BMPR1A|VEGFA	http://amigo.geneontology.org/amigo/term/GO:0050679
cell cortex	Gene Ontology	GO:0005938	2	35	0.0146928	1	ACTB|TPM4	http://amigo.geneontology.org/amigo/term/GO:0005938
carbohydrate derivative binding	Gene Ontology	GO:0097367	7	520	0.0168	1	PAN3|RAB32|CD44|BMPR1A|VEGFA|GTPBP2|ACTB	http://amigo.geneontology.org/amigo/term/GO:0097367
regulation of cellular response to stress	Gene Ontology	GO:0080135	3	105	0.0169681	1	CREBRF|BMPR1A|DUSP3	http://amigo.geneontology.org/amigo/term/GO:0080135
cellular response to growth factor stimulus	Gene Ontology	GO:0071363	3	106	0.017386	1	BMPR1A|VEGFA|SMAD3	http://amigo.geneontology.org/amigo/term/GO:0071363
response to growth factor	Gene Ontology	GO:0070848	3	108	0.018239	1	BMPR1A|VEGFA|SMAD3	http://amigo.geneontology.org/amigo/term/GO:0070848
glycosaminoglycan binding	Gene Ontology	GO:0005539	2	41	0.0195383	1	CD44|VEGFA	http://amigo.geneontology.org/amigo/term/GO:0005539
cell adhesion	Gene Ontology	GO:0007155	4	204	0.0205996	1	CD44|VEGFA|DUSP3|RADIL	http://amigo.geneontology.org/amigo/term/GO:0007155
biological adhesion	Gene Ontology	GO:0022610	4	207	0.021578	1	CD44|VEGFA|DUSP3|RADIL	http://amigo.geneontology.org/amigo/term/GO:0022610
tube development	Gene Ontology	GO:0035295	4	222	0.0268944	1	SFTPD|BMPR1A|ARG2|VEGFA	http://amigo.geneontology.org/amigo/term/GO:0035295
lung development	Gene Ontology	GO:0030324	2	51	0.0288697	1	SFTPD|BMPR1A	http://amigo.geneontology.org/amigo/term/GO:0030324
respiratory tube development	Gene Ontology	GO:0030323	2	52	0.0298837	1	SFTPD|BMPR1A	http://amigo.geneontology.org/amigo/term/GO:0030323
cell-substrate adhesion	Gene Ontology	GO:0031589	2	53	0.0309118	1	VEGFA|RADIL	http://amigo.geneontology.org/amigo/term/GO:0031589
osteoblast differentiation	Gene Ontology	GO:0001649	2	54	0.0319538	1	BMPR1A|TPM4	http://amigo.geneontology.org/amigo/term/GO:0001649
respiratory system development	Gene Ontology	GO:0060541	2	56	0.0340787	1	SFTPD|BMPR1A	http://amigo.geneontology.org/amigo/term/GO:0060541
positive regulation of developmental process	Gene Ontology	GO:0051094	4	251	0.0392249	1	BRINP3|BMPR1A|VEGFA|MEDAG	http://amigo.geneontology.org/amigo/term/GO:0051094
muscle contraction	Gene Ontology	GO:0006936	2	62	0.0407701	1	ARG2|KCNMA1	http://amigo.geneontology.org/amigo/term/GO:0006936
regulation of MAP kinase activity	Gene Ontology	GO:0043405	2	62	0.0407701	1	C1QTNF2|DUSP3	http://amigo.geneontology.org/amigo/term/GO:0043405
MAP kinase activity	Gene Ontology	GO:0004707	2	64	0.0431019	1	C1QTNF2|DUSP3	http://amigo.geneontology.org/amigo/term/GO:0004707
ion binding	Gene Ontology	GO:0043167	12	1373	0.0445165	1	PAN3|RAB32|CD44|ARG2|TPM4|KCNMA1|SMAD3|BMPR1A|VEGFA|CALB2|GTPBP2|ACTB	http://amigo.geneontology.org/amigo/term/GO:0043167
intracellular transport	Gene Ontology	GO:0046907	4	262	0.0446204	1	CREBRF|PAN3|KPNA7|ERGIC1	http://amigo.geneontology.org/amigo/term/GO:0046907
regulation of epithelial cell proliferation	Gene Ontology	GO:0050678	2	66	0.0454824	1	BMPR1A|VEGFA	http://amigo.geneontology.org/amigo/term/GO:0050678
protein kinase activity	Gene Ontology	GO:0004672	4	269	0.0482602	1	C1QTNF2|BMPR1A|PAN3|DUSP3	http://amigo.geneontology.org/amigo/term/GO:0004672
anion binding	Gene Ontology	GO:0043168	7	656	0.0489078	1	PAN3|RAB32|CD44|BMPR1A|VEGFA|GTPBP2|ACTB	http://amigo.geneontology.org/amigo/term/GO:0043168

[truncated: 14 more sheets: JHL, JQ, JX, L, LX, MI, MMS, P, PD, SH, SMS, SW, SZ, Y]
