# Supplementary material for: Identifying the unique characteristics of the Chinese indigenous pig breeds in the Yangtze River Delta region for precise conservation
Source: BMC Genomics. 2021 Mar 2;22:151. doi: 10.1186/s12864-021-07476-7 (PMC7927379; doi:10.1186/s12864-021-07476-7)
Supplement: Supplementary file 3 — Additional file 3. Significant ingenuity pathway analysis molecular networks of 24 breeds. [file 12864_2021_7476_MOESM3_ESM.xlsx]

## Sheet: B
© 2000-2020 QIAGEN. All rights reserved.
ID	Molecules in Network	Score	Focus Molecules	Top Diseases and Functions
1	14-3-3,ACKR2,Alp,AMPK,ANTXR2,ARFGEF2,BECN1,Calcineurin protein(s),calpain,CKMT2,Collagen type I (complex),Creb,CSF2RB,DEPTOR,ERK1/2,FSH,GLI2,GSE1,KCNMA1,KSR2,LAMA1,Laminin (complex),LDB3,Lh,Mek,NOS1,Pka catalytic subunit,Ppp2c,PRKAA,Rab5,RHOQ,SYT9,Tgf beta,TMEM9B,TPCN1	35	18	[Cancer, Cellular Assembly and Organization, Organismal Injury and Abnormalities]
2	Actin,Akt,ATP8A2,ATR,BCR (complex),BIN1,Cadherin,caspase,CD3,CDH13,CMIP,EDIL3,F Actin,Hsp90,Ige,IgG,Igm,IKBKG,KPNA7,LY86,MDFIC,NCK,PARP,phosphatase,PI3K (complex),PLCG2,Pld,PPFIBP2,PTPRM,ROBO1,ROBO2,RPS23,TCR,TUB,USP12	35	18	[Cell Morphology, Cellular Movement, Nervous System Development and Function]
3	26s Proteasome,Ap1,ARHGAP15,ARPC1B,CTNNB1,cytokine,ERK,ESRRG,GTDC1,Hdac,HHLA2,Histone h3,HLX,Hsp70,Ifn,IL1,Immunoglobulin,Insulin,Jnk,KYNU,MAD1L1,Mapk,NFkB (complex),P38 MAPK,Pka,Pkc(s),PLVAP,PLXNA2,RBFOX2,RNA polymerase II,SETBP1,SMURF1,Ubiquitin,Vegf,ZMIZ1	28	15	[Digestive System Development and Function, Endocrine System Disorders, Gastrointestinal Disease]
4	ACSBG1,ACYP1,ADAT2,AF366264 (includes others),APP,ATP2C2,BAIAP2L1,BRI3,CADM2,CALML4,CFAP299,CNIH3,CPED1,CYB561D2,DDX43,FAM200A,Hba-a2/Hba1,LMNA,LRMDA,MDM2,MTURN,NCL,PAQR5,RESF1,RNF151,SDK1,SLC13A3,SLC14A1,SMIM11A,SUN5,SYT13,TMEM183A,TMEM267,TSPAN12,UBC	28	15	[Cellular Compromise, DNA Replication, Recombination, and Repair, Organ Development]
5	16,16-dimethylprostaglandin E2,AARS2,ADGRA3,ADGRB2,ADGRG6,ADGRL1,AKT3,APC2,ATP8B1,B3GALT6,CDYL2,CNTNAP5,DHX32,DPP7,FMR1,GPR135,GPR157,GPR158,GPR85,KIAA0513,MBTPS1,MBTPS2,NTSR1,NUDCD1,PRDM11,PTGER4,SZT2,TAS1R3,TENM2,TRAK1,ULK4,VIRMA,VSTM2A,XRN1,ZFAT	25	14	[Cell Death and Survival, Cellular Compromise, Cellular Function and Maintenance]
6	ABHD2,ANO10,BLCAP,CAMTA1,CDYL,CEBPA,CRTC2,CYB5R2,ESR1,EZH2,FA2H,GSG1,HCP5,HLA-J,Hrc,HYI,IQCD,KLRC4,NRIP3,PRDM9,REST,RMST,RTN4RL1,SDS,SERINC5,SLC25A36,SMARCA4,SOX2,Sprr2k,SRRM4,TECPR1,TM7SF3,TMEM163,TRIM25,VPS13D	21	12	[Cancer, Cell Cycle, Organismal Injury and Abnormalities]
7	AMT,AR,C12orf49,Ca2 ,Calmodulin,Calmodulin-Ca2 ,Calmodulin-Camk4-Ca2 ,Calmodulin-CaMKI-Ca2 ,Calmodulin-CaMKII-Ca2 ,Calmodulin-Camkk-Ca2 ,CEND1,COX7C,Cpla2,CUX2,DISP2,DNAJC28,DNAJC4,DOCK4,EGFR,FILIP1,FUT6,hexanoic acid,HNF4A,HSPA8,KCNN1,LMOD1,NBEA,NMNAT3,NPM1,OPN4,PLA2G12B,RWDD1,SSPN,TAF1C,ZCCHC18	14	9	[Cellular Assembly and Organization, Organ Development, Skeletal and Muscular System Development and Function]
8	AARS1,ACTB,ACTG2,ADGRB1,ARPC1A,CD109,CERT1,FAT4,FRAS1,GAS2L1,LDB2,LMO1,MAB21L1,MAGEA10,MARK1,MICALL2,MYO7A,NEK4,NSMAF,PARS2,PKNOX2,PRSS33,PTCRA,RIOK3,RNA polymerase I,Rnr,RPS21,SAC3D1,SHANK1,SPATA17,SSBP2,SSBP4,ST5,WDR75,ZZEF1	12	8	[Auditory Disease, Lipid Metabolism, Small Molecule Biochemistry]
9	AXIN2,KCNK12	2	1	[Cancer, Dental Disease, Digestive System Development and Function]
10	DIO2,FITM2,RNF130,TSPAN18	2	1	[Amino Acid Metabolism, Auditory and Vestibular System Development and Function, Cellular Development]

## Sheet: BH
© 2000-2020 QIAGEN. All rights reserved.
ID	Molecules in Network	Score	Focus Molecules	Top Diseases and Functions
1	BMP6,CMIP,CRISPLD2,ERK1/2,FGF18,GLI2,GMDS,HAVCR2,Ige,Igm,IL12 (complex),Immunoglobulin,JAM3,JINK1/2,LDL,LY86,MAP2K1/2,MARCO,MHC Class II (complex),NCF4,Nfat (family),PREX1,RAB7B,RASGRF2,RCAN2,SLIT3,Smad,Smad2/3,SMAD3,SOX5,SPSB1,SULF2,TEF,Tgf beta,THSD4	45	22	[Cellular Development, Connective Tissue Development and Function, Skeletal and Muscular System Development and Function]
2	AP3B1,CACNG2,CD3,CDH22,cytokine,ERCC3,ERK,GLCE,Histone h3,Histone h4,HNF4A,IgG,Insulin,Interferon alpha,Jnk,KCNMA1,LGALS1,NCAPD3,NFkB (complex),P38 MAPK,PAQR5,PI3K (complex),Pka,Pkc(s),PLCG2,Proinsulin,RFC3,RNA polymerase II,RTN2,SIX2,SOX10,TCR,WWC1,ZBTB38,ZBTB7C	34	18	[Cellular Development, Nervous System Development and Function, Tissue Development]
3	ADCY,Akt,ANXA9,caspase,CDH13,Collagen type I (complex),Collagen(s),COX4I1,Creb,DNAJC11,DPF3,DSP,EDIL3,estrogen receptor,FMOD,Focal adhesion kinase,FSH,GHRHR,Gpcr,Growth hormone,Hdac,Hsp90,Mapk,MGAT5,MINDY4,PDGF BB,PRKCE,Rac,RAS,RGS6,STK10,TF,TRIOBP,Vegf,ZDHHC7	32	17	[Cell-To-Cell Signaling and Interaction, Cellular Assembly and Organization, Endocrine System Development and Function]
4	ABR,ADAT2,CMIP,DLGAP1,ENC1,glycosylphosphatidylinositol,H1f4,HNRNPL,IL34,IL4,LDLRAD3,NBPF1 (includes others),NCL,PCYOX1L,PIGF,PPM1N,PTK2,RAB6B,RAD51B,RBX1,SAMD12,SAMD8,SFMBT2,SHROOM4,SLC22A3,SNX30,SNX4,STYXL1,TGFBR1,TP53I11,TTC21A,WDR13,ZNF532,ZNF608,ZSWIM1	27	15	[Developmental Disorder, Embryonic Development, Organismal Development]
5	ADAMTS18,ALB,APCDD1,asparagine,ATG10,BCL2,BFSP2,CACNA1I,COL9A3,D-pantothenic acid,EGFR,ESYT3,F2,F3-F7,GALNT10,GJC2,GRID1,GRIK4,HEBP2,LINC-ROR,LRPPRC,MINDY1,MOV10,PEPD,QTRT2,RASGEF1B,SLC45A2,SMOC1,SOX2,STAU1,TMBIM1,TMEM163,uracil,VPS26B,ZNF558	25	14	[Cancer, Organismal Injury and Abnormalities, Reproductive System Disease]
6	BCAS1,BTBD10,C12orf57,CDH9,CDYL2,CLSTN2,CNTNAP5,CORO2B,DLG5,DPP10,ESR2,FAM120C,FMR1,JPH3,KCNIP1,LMTK3,LSAMP,MEGF11,methyltransferase,MTSS2,NPEPL1,NTM,PCDH8,PCDHA5,PCDHA6,PITPNM2,PPP1CA,PPP1R21,PRMT5,PXMP4,SLC45A1,SLC45A3,SNCA,SPAG8,SV2B	23	13	[Cell Morphology, Cell-To-Cell Signaling and Interaction, Nervous System Development and Function]
7	AAGAB,Akr1c19,aldosterone,AQP8,AR,ARHGAP19,CA5B,CCDC28A,cholesterol,CILP,COL27A1,CORIN,DENND5A,DISP2,ELAVL1,GSE1,KLC3,MHC Class II (complex),miR-519a-3p (and other miRNAs w/seed AAGUGCA),MPV17L,MSMB,OCSTAMP,OSR2,PAPLN,PKM,PSCA,PTPN20,PVALB,STARD10,taurodeoxycholic acid,TGFB1,TMEM123,TMEM184B,TRAM2,VAC14	16	10	[Cell Signaling, Molecular Transport, Vitamin and Mineral Metabolism]
8	ADAMTS15,ADGRA3,ALPK2,ARHGAP20,ATAD2B,C1QTNF8,CLASP1,DOP1B,FAM169A,FAM186B,FOCAD,GLB1L2,GPR135,GPR157,HSPA5,KIAA0513,KIAA2026,MACROD2,MICALL1,MXRA5,PCDHB14,RNF123,RXFP1,SNAI3,SYDE2,TBC1D30,TFCP2L1,VIRMA,VPS13D,XRCC6,ZBTB41,ZNF304,ZNF675,ZNF831,ZZEF1	14	9	[Cancer, Endocrine System Disorders, Gastrointestinal Disease]
9	PLEKHD1,RSL1D1	2	1	[Cell Morphology, Cellular Assembly and Organization, DNA Replication, Recombination, and Repair]
10	LRMDA,MDM2	2	1	[Developmental Disorder, Hereditary Disorder, Metabolic Disease]

## Sheet: CA
© 2000-2020 QIAGEN. All rights reserved.
ID	Molecules in Network	Score	Focus Molecules	Top Diseases and Functions
1	14-3-3,ADK,Alp,BCAT1,BMP6,Calcineurin protein(s),calpain,CaMKII,CG,Collagen type II,Creb,CYTH3,DEPTOR,DGKZ,DLGAP1,ERK1/2,KCND2,KSR2,LRP1B,Mek,NMDA Receptor,NOS1,PDE3A,PDGF BB,PRKAA,PRKG2,PTPase,PTPN3,PTPRJ,PTPRT,Rb,RUNX2,SACS,SLC8A1,TGFB3	41	20	[Cell Morphology, Organismal Injury and Abnormalities, Skeletal and Muscular System Development and Function]
2	ADGRG6,Akt,AMPK,Ap1,ATP2B4,ATP8A2,Calcineurin A,Calmodulin,caspase,CD3,CRYBA1,cytokine,EPHB1,ERK,GRM1,Jnk,MAP4K3,Mapk,Nr1h,NTM,OPCML,P38 MAPK,Pka,Pkc(s),PLXNA2,RAB32,ROBO1,SLIT3,SPTBN1,SSPN,TCR,Tgf beta,TNFRSF9,UTRN,Vegf	33	17	[Cancer, Embryonic Development, Organismal Injury and Abnormalities]
3	ABR,ACCS,APP,beta-muricholic acid,C11orf49,C11orf52,C11orf71,CAT,CFAP299,CFDP1,CHD1L,cholesterol,CPED1,CYB561D2,DTWD1,EXT2,FA2H,FAR2,GPR15,GPR61,GRPR,HNF4A,LMNTD1,MCEE,MTUS2,NBPF3,omega-muricholic acid,PRXL2A,PURG,RITA1,TMEM53,TP53TG5,VN1R1,ZNF410,ZSCAN16	26	14	[Gastrointestinal Disease, Hepatic System Disease, Organismal Injury and Abnormalities]
4	3-phosphoglycerate,AADAT,CAMTA1,CDC37,CDYL,CHD6,COL14A1,DOCK4,DOP1A,EGFR,EZH2,fructose-6-phosphate,GALNT10,GPATCH2,HNRNPL,HOXA-AS2,HPN,KLHL31,LPAR3,MEGF6,PAPLN,PEPD,PKM,PRDM9,RNASE13,SAMD12,SH3PXD2B,SH3YL1,SLITRK3,SRRM4,SUSD1,TMEM159,TNRC18,VSX2,ZMIZ1	21	12	[Cancer, Cell Morphology, Organismal Injury and Abnormalities]
5	2-aminoadipic acid,2-oxoadipic acid,ACRV1,AHSP,Androgen-AR,AOAH,B3GNT9,CD82,CFTR,ERMAP,GBP7,Histone h3,Histone h4,Il1bos,Insulin,KIAA0895,mir-21,miR-532-5p (and other miRNAs w/seed AUGCCUU),miR-9-3p (and other miRNAs w/seed UAAAGCU),MSK1/2,NFkB (complex),P3H1,PKHD1,RNA pol2-transcription factor,RNA polymerase II,RNU7-1,RPH3AL,SLC3A1,SLC52A1,TBX15,TFIIE,Ubiquitin,WWOX,YLPM1,ZBTB7C	17	10	[Digestive System Development and Function, Endocrine System Disorders, Gastrointestinal Disease]
6	ADAM18,ADAM20,Adam20/LOC100910087,Adam24,Adam26a/Adam26b,ADAM29,Adam4/Gm4787,Adam5,Adam6a,Adam6a/Adam6b,Adamdec1,ADAMTS17,Adamts19,ADAMTS19,ADAMTS20,ADAMTS7,CADPS2,CTTNBP2,EPB41L4B,EPO,FAM161B,GALNT16,Ins1,Metalloprotease,Mmp25,Mrpl17,NGFR,NR3C1,PAPPA,PHACTR2,PLEC,PTEN,RHAG,SLC46A3,SRC	17	10	[Carbohydrate Metabolism, Lipid Metabolism, Molecular Transport]
7	3',5'-ADP,AMBRA1,APH-1,ARTN,BCL2,Becn2,BECN2,beta-estradiol,CLSTN2,CUZD1,DDX54,DNAJC27,ESYT3,GABRP,HCRTR2,HSPA12B,HSPA9,IRS1/2,LINC-ROR,MAPK1,MIR320,MTIF3,PALM2AKAP2,Pcp4l1,PGLYRP1,PIM,PLAAT2,PSEN1,RET,SDK1,SLC52A1,SYT13,TREM1,TSKU,TTLL5	17	10	[Endocrine System Development and Function, Lipid Metabolism, Small Molecule Biochemistry]
8	ACSF2,ADAM11,APBB1IP,BPHL,BPI,CCN6,CYP21A2,CYTIP,DDX4,DMC1,GNB2,HSPB3,HSPD1,hydroxyproline,ICAM1,MC2R,MOK,MORC2,NDUFAF2,NEU4,NKIRAS1,PEX1,POLR3A,POLR3H,POLR3K,PRAMEF10,PRAMEF17,SCMH1,SETD3,SLC25A14,SNX11,THSD7B,TOR1B,tretinoin,WFDC1	7	5	[Hereditary Disorder, Neurological Disease, Organismal Injury and Abnormalities]
9	ATP10B,PHACTR3	2	1	[Cell Morphology, Gastrointestinal Disease, Inflammatory Disease]

## Sheet: CL
© 2000-2020 QIAGEN. All rights reserved.
ID	Molecules in Network	Score	Focus Molecules	Top Diseases and Functions
1	AASS,Ap1,BIN1,C1QTNF2,Calcineurin protein(s),CCK,COL14A1,Creb,DEPTOR,Dynamin,ERK1/2,EXT1,EXT2,G protein alphai,KSR2,LAMA1,LDL,MAP2K5,Mek,Nfat (family),Pdgf (complex),PDGF BB,Pdgfr,PDGFRA,PI3K (family),PIK3C2G,PLC gamma,PLCG2,PTK,RAS,Rsk,SLC7A1,SLC8A1,SNCG,ZDHHC7	40	18	[Cancer, Connective Tissue Disorders, Developmental Disorder]
2	3beta-5beta-17beta-androstane-3-7-diol,AKT1,AKT3,ALKAL2,alpha-estradiol,ANKRD44,ATP8A2,BCAS1,CABP7,CADPS2,Cgm4/Psg16,CREB1,DDX54,DHX35,ESR2,FAM110C,GABRB2,Giot1/Zfp347,JPT1,Mapk,mir-637,NOTCH3,Pdpk,Prl4a1,PROK1,RBFOX2,Rbfox3,Rnr,RRP15,SCGB3A1,SEC61G,SNX8,SPRED3,SUN2,TOX2	24	12	[Cell Cycle, Nervous System Development and Function, Skeletal and Muscular System Development and Function]
3	ADGRB3,ANTKMT,BSG,CCSER2,CLSTN2,CSMD3,desmosterol,DLGAP1,F8A1 (includes others),FOS,GPD1L,Hd-neuronal intranuclear inclusions,HPCA,HTT,INMT,KCNAB2,KCNJ4,KCNMA1,MAGEB18,MFAP4,MINDY4,MT1A,MYOCD,PIGF,Ppp1r15a,Ppp2r5c,PTPRM,SCFD2,ST8SIA2,ST8SIA3,ST8SIA5,TESC,TP53,VAMP3,ZNF467	21	11	[Lipid Metabolism, Neurological Disease, Small Molecule Biochemistry]
4	Actin,ADCYAP1R1,Akt,BMPER,Calcineurin A,Calmodulin,calpain,caspase,CG,DPYS,ERK,Focal adhesion kinase,GLI2,Gpcr,Hdac,Hsp90,Insulin,ITPR2,Mapk,OPCML,PI3K (complex),PICK1,Pka,Pkc(s),PLC,PP2A,PRKCE,Proinsulin,Sfk,SLIT3,SRC (family),Tgf beta,UTRN,Vegf,voltage-gated calcium channel	19	10	[Connective Tissue Development and Function, Connective Tissue Disorders, Organismal Injury and Abnormalities]
5	5-hydroxytryptophan,ACCS,BCL2,C12orf49,Clathrin,CRISPLD2,DBH-AS1,EGFR,ESYT3,FUT6,GH1,GRID1,HCG11,HNF4A,HSD17B2,IL22R1-IL10R2,Immunoglobulin,Jnk,LRMDA,MDM2,N-arachidonylglycine,neopterin,NFkB (complex),OXR1,P38 MAPK,PDE1C,QTRT2,SLC7A11-AS1,SORCS3,SUMO4,Taok2,TRAF1-TRAF2-TRAF3,ubiquinone 9,Zfp125,ZNF675	19	10	[Cancer, Organismal Injury and Abnormalities, Reproductive System Disease]
6	ARID5B,CAND1,CASC3,CIT,DAZAP1,DCUN1D3,DCUN1D4,DDX18,EIF2S3,ELAVL1,GEMIN6,GSPT1,GTPBP1,H2AZ2,IGF2BP2,LTO1,MEX3C,MRPS16,OSBPL11,PCNP,PDXK,PHACTR2,PUM1,RSL24D1,SALL4,SLC25A43,SRSF9,SSR1,TIAL1,TTC5,TUT4,YTHDF2,ZCCHC3,ZFR,ZNF76	4	3	[Gene Expression, Protein Synthesis, RNA Damage and Repair]

## Sheet: D
© 2000-2020 QIAGEN. All rights reserved.
ID	Molecules in Network	Score	Focus Molecules	Top Diseases and Functions
1	ARHGAP15,ARHGEF28,Calcineurin A,Calcineurin protein(s),caspase,CD3,CG,Creb,cytochrome C,DFFA,Eph Receptor,EPHB1,ERK1/2,EXT1,GNA12,GRAP2,GRB10,LDB3,MAP2K1/2,MAP3K5,Nfat (family),NOX5,P2RX1,P38 MAPK,Pak,PI3K (family),PP2A,PREX1,PTPRJ,RAB7B,SCN5A,SETBP1,Shc,SLC8A1,SULF2	39	19	[Cancer, Developmental Disorder, Organismal Injury and Abnormalities]
2	ABR,Akt,Ap1,calpain,CCNA1,CDH22,CTNNBIP1,DCLK1,ERK,estrogen receptor,FSHR,GBE1,GTDC1,Hsp90,IL1,Immunoglobulin,Insulin,IQGAP2,Jnk,KYNU,LTBP2,Mapk,MAPT,NFkB (complex),NMNAT3,PI3K (complex),Pka,Pkc(s),Rac,SCD5,TCR,Tgf beta,TGFB3,Vegf,ZNF335	31	16	[Developmental Disorder, Neurological Disease, Organismal Injury and Abnormalities]
3	ABI3BP,ANO10,BLCAP,CADM2,CAMTA1,CDIP1,CMIP,EFEMP1,ESR1,GRB2,HPDL,KCNH7,KCTD7,MPP3,MTOR,NEURL1B,OTUD3,PHACTR2,PIAS3,POLR3C,PPIP5K1,PPP4R1,RNF165,RTN4RL1,SLC25A36,SLC5A6,SMYD4,SNX12,SPATA2L,SPDYA,SUPT6H,TRIM25,UBC,USP40,ZFAND3	26	14	[Developmental Disorder, Organ Morphology, Organismal Development]
4	AEBP2,APCDD1,beta-estradiol,Bex3,BRINP2,BRINP3,C11orf49,CAT,DLGAP1,FKBP15,FMO2,Gm13194,Hdac,HYI,KIF5C,LHFPL2,mir-383,MYC,NUPR1,PAX8-AS1,PSG5,ROBO2,Rpl39l,SDK1,SHOC1,SMARCA4,SPEG,Sprr2b,Sprr2g,ST6GALNAC4,TMEM132B,ULK4,WWOX,YWHAQ,ZSWIM6	24	13	[Drug Metabolism, Lipid Metabolism, Molecular Transport]
5	ARAP2,CEND1,CNTNAP5,DOP1A,DOP1B,EGFR,FAM83F,FLNA,FMR1,GRID1,HRAS,KIAA2026,MEGF11,MINAR1,mir-542,MYO1C,MYO9A,OPN4,PCDHGA3,PCDHGB2,PIEZO2,PLEKHG2,RASA4B,RASGEF1B,RHOA,SCFD2,SLC45A4,SNCA,SRRM4,SV2C,SZT2,TTC7A,USP31,VIRMA,ZNF573	24	13	[Cancer, Neurological Disease, Organismal Injury and Abnormalities]
6	AF366264 (includes others),AP3B1,BRI3,C9orf116,EPG5,FOXK1,heparin,IMPG2,LMTK2,LMTK3,LRMDA,MDM2,Mdm2-Tp53-Mdm4,Mdm2-Tp53-ubiquitin,miR-192-5p (and other miRNAs w/seed UGACCUA),miR-194-5p (miRNAs w/seed GUAACAG),mir-32,miR-542-3p (miRNAs w/seed GUGACAG),mir-605,MIR194-2HG,NCL,Npm,NTAN1,NUDT9,PCIF1,PPP1CA,Prl3c1,PRSS57,RIPK1,SLC9A9,SPRR2B,SRF,STK38L,TP53,Zfp871	19	11	[Cellular Development, Cellular Growth and Proliferation, Skeletal and Muscular System Development and Function]
7	ADAMTS3,AOAH,AQP8,COL16A1,COL19A1,COL27A1,COL4A4,COL9A3,D-glucose,Fructose 2,6 Bisphosphatase,GCKR,GDF6,glycogen,H6PD,HNMT,ITGA11,ITGB1,KCNG1,KIAA0895,Mbl1,MGAT4A,mir-21,miR-377-3p (miRNAs w/seed UCACACA),PAQR5,progesterone,SERINC5,sesamol,SLC13A1,SLC5A2,SMG6,SOX2,SPON1,TGFB1,TMEM163,ZNF354A	17	10	[Connective Tissue Disorders, Organismal Injury and Abnormalities, Skeletal and Muscular Disorders]
8	DIO2,FITM2,RNF130,TSPAN18	2	1	[Amino Acid Metabolism, Auditory and Vestibular System Development and Function, Cellular Development]

## Sheet: DC
© 2000-2020 QIAGEN. All rights reserved.
ID	Molecules in Network	Score	Focus Molecules	Top Diseases and Functions
1	Akt,Ap1,ATP8A2,caspase,CD3,CG,CNTN2,CSF2RB,cytokine,ERK,ERK1/2,GRB10,Ifn,IKBKG,IL1,Immunoglobulin,Interferon alpha,ITGA9,LRRN3,MAP2K5,Mapk,NEDD4L,NRG3,NTM,OAS1,OAS2,OPCML,PIK3C2B,PTPRJ,RAS,RCAN2,REN,SETBP1,SMAD6,STK4	47	21	[Cancer, Cell-To-Cell Signaling and Interaction, Nervous System Development and Function]
2	ABR,ANKRD12,AQP11,ARHGEF28,ATAT1,CAMTA1,DOP1A,EGFR,ENPP5,EP300,GALNT10,GPATCH2,GRID1,GRIK4,HNRNPL,HPN,IMMP2L,LPAR3,MBD5,MEGF11,MEGF6,NEK8,P3H1,PEPD,PITPNM2,RAB34,RASA4B,SLITRK3,SNCA,SUSD1,TESC,TULP4,ZMIZ1,ZNF528,ZNF708	31	15	[Cancer, Cellular Development, Organismal Injury and Abnormalities]
3	ADGRG6,AOX1,ARSI,CCDC88B,Ccr2,Cd209b,CDYL,CIB2,DCLK1,DOCK4,DPF3,GLB1L2,GPR107,GPR108,GPR176,GPR31,GPR78,GPR88,H60a,HSPA5,Igm,KRAS,LY86,Mbl1,MYO9B,NFAM1,PLEK2,PPP1R21,PTAFR,SERINC5,SLC14A1,SLCO2B1,TAF1C,TNF,TPM4	28	14	[Cellular Movement, Humoral Immune Response, Protein Synthesis]
4	ARHGEF35,COLGALT1,ELAVL1,FAM151B,FAM83F,GMDS,GSE1,Histone h3,HRAS,Ifi27,IL4,Jnk,KIAA0895,MFSD14A,MKP2/5,NFkB (complex),NXNL1,Oas1h,Olfr1508,PALM2AKAP2,PTEN,PTPRM,RNF141,SETD6,SLC1A2,SNX19,SOX13,Taok2,Tnfrsf22/Tnfrsf23,TRAF1-TRAF2-TRAF3,TRAF4,TRIM15,WWC1,ZNF675,ZSWIM1	25	13	[Cancer, Endocrine System Disorders, Small Molecule Biochemistry]
5	ABCC11,ADGRE2,ADGRG2,ADGRG7,AKT1,beta-estradiol,FXYD5,GPR108,GPR139,GPR173,GPR25,GPR88,HCRTR1,HCRTR2,HDAC1,HTR5A,HTRA3,LHFPL2,LMNA,MLIP,PGLS,PHF12,PLEKHA6,SHOC1,SLC13A3,SNED1,SSBP2,ST6GALNAC4,SUPT6H,TACR3,TGIF2,THSD4,TMEM54,VCP,ZNF691	16	9	[Behavior, Neurological Disease, Organismal Injury and Abnormalities]
6	ATP10B,PHACTR3	2	1	[Cell Morphology, Gastrointestinal Disease, Inflammatory Disease]

## Sheet: EH
© 2000-2020 QIAGEN. All rights reserved.
ID	Molecules in Network	Score	Focus Molecules	Top Diseases and Functions
1	ACP2,Akt,Ap1,ARPC1B,CALB2,CDH13,CMIP,collagen,DDB2,estrogen receptor,Histone h3,HOMER1,Hsp90,Insulin,Interferon alpha,ITPR2,KCNAB2,MAP2K5,Mek,MHC Class II (complex),NFkB (complex),P38 MAPK,PEX16,Pka,PTPN3,RAS,RNA polymerase II,RPH3AL,SLC12A5,SMAD3,SOX5,SPI1,SVEP1,TOMM34,TRAM2	46	20	[Cellular Assembly and Organization, Connective Tissue Disorders, Nervous System Development and Function]
2	AR,BVES,CARM1,FKBP4,GPR137C,HNRNPL,IGSF9B,IMMP2L,KCNG4,KMT2D,LIAS,LOXHD1,LPIN2,MEGF6,miR-758-5p (and other miRNAs w/seed GGUUGAC),MYOM3,NAGS,PCNX2,PTCHD4,RNF123,SELENOW,SH3BGRL2,SLC26A7,SMG6,SSPO,STAG1,SYDE2,TEX33,TP53,TRAF1,USP40,ZFYVE26,ZNF662,ZNF839,ZNF84	22	11	[Cell Morphology, Endocrine System Development and Function, Small Molecule Biochemistry]
3	ADRA1,ALPK2,BCL9,BRDT,butyric acid,C11orf49,C2CD6,CAMK2N1,CDH17,DHX35,ELAVL1,ERK,H1-2,H2-L,JPT2,KIAA1841,KPNA7,LRMDA,LSM10,MDM2,NMUR1,NUCKS1,PACSIN3,PDIA3,PRPF8,RNF141,RNU7-1,RPS3A,SLC48A1,SRBD1,TECPR1,UBL5,WWOX,ZMAT5,ZNF808	19	10	[Cell Morphology, Cellular Development, Cellular Growth and Proliferation]
4	ACTL7B,ADAMTS18,ADAMTS7,AJAP1,APP,BCO1,BSG,C3orf33,CHAC2,cholesterol,COL25A1,DNAJB14,DNAJB7,DNAJC4,DTD2,FBLN7,heparin,HSPA5,LHFPL2,LMNTD1,Lrp1b,LRP4,LRPAP1,MEGF11,Mia2,PCDHGC5,RAPGEFL1,SCFD2,SLFN13,SNCA,Soat,SORCS1,THSD4,TMEM175,VAT1L	19	10	[Cell-To-Cell Signaling and Interaction, Cellular Assembly and Organization, Tissue Development]
5	AAGAB,aldosterone,Aldosterone-MR dimer,AOX1,BRINP3,CTTNBP2,delta-aminolevulinic acid,DNAH7,EGFR,EIF1AY,ERGIC1,F3,F3-F7,FKBP11,Grb2-Shc1-Sos,HEXIM1,HOXA-AS2,HPCAL4,KRAS,mir-542,miR-542-3p (miRNAs w/seed GUGACAG),PALM2AKAP2,PIEZO2,PLEKHG2,PPP1R1C,QTRT2,RAB20,RHOA,SH3BGRL,SRRM4,ST3GAL2,TCP1,Ttf1,UDP-N-acetylglucosamine,VAV1	17	9	[Cancer, Organismal Injury and Abnormalities, Respiratory Disease]

## Sheet: FJ
© 2000-2020 QIAGEN. All rights reserved.
ID	Molecules in Network	Score	Focus Molecules	Top Diseases and Functions
1	14-3-3,ADCY9,ADK,ANXA11,APH1A,Calcineurin protein(s),CaMKII,CD82,CG,Creb,CSF2RB,DHRS3,DTX1,ERK1/2,FSH,GJA5,growth factor,KSR2,Laminin1,Lh,MAP2K1,MAP2K1/2,MCL1,Mek,NFAT (complex),NOS1,Notch,NRG3,PDGF BB,PRKAA,RAB31,Raf,Secretase gamma,SMAD1/5/9,ZMIZ1	30	16	[Cardiovascular Disease, Organismal Development, Organismal Injury and Abnormalities]
2	ADGRA3,ADGRG6,ADGRL1,ALPK2,ANO2,ARHGAP20,ARHGAP28,ATP8B1,CASKIN2,CLASP1,CRAMP1,DENND4A,DOP1B,EML6,ERGIC1,ESR2,GPR135,GPR157,MICALL1,MRPS22,NTSR1,PCDHB14,RBM19,RPL26L1,SCFD2,STON1,SZT2,TBC1D30,TEF,TENM2,TMCC1,VIRMA,ZCCHC24,ZNF28,ZNF845	30	16	[Cancer, Endocrine System Disorders, Gastrointestinal Disease]
3	Akt,Alp,Ap1,BIN1,Collagen type I (complex),CTTNBP2,Gli,GLI2,GLIS2,GTPase,Hif1,IFN Beta,Igm,ITGA11,KAT6B,LDL,LTBP2,N-cor,p70 S6k,Pdgf (complex),PI3K (family),PP2A,Ppp2c,RGS6,RUNX2,SETBP1,SFTPD,Smad,Smad2/3,SMAD3,STAT5a/b,Tgf beta,THSD4,TMPRSS6,VEGFA	28	15	[Dental Disease, Gastrointestinal Disease, Organismal Injury and Abnormalities]
4	ANKRD34A,AR,C12orf49,C7orf50,CCDC60,CDC25B,CEND1,CHST12,COL8A1,CUX2,DNAH7,EGFR,HRAS,LRRC57,MINDY4,mir-542,NEDD4L,Olfr1508,PAM16,PCDHGA3,phosphatidylinositol 4,5-diphosphate,PI4KB,PMS2,PPP1R1C,PTPMT1,ribose,RPLP2,SPATA48,SRMS,TOMM40L,TTC7A,UBC,USP31,USP40,ZCCHC18	28	15	[Cellular Development, Embryonic Development, Organ Development]
5	Actin,ATP8A2,BAIAP2L1,caspase,CCNF,CD3,CIT,ENSA,Eph Receptor,EPHB1,ERK,estrogen receptor,Focal adhesion kinase,Hsp90,Insulin,Integrin,Mapk,MCU,NCALD,NMDA Receptor,NRXN1,P38 MAPK,phosphatase,PI3K (complex),Pkc(s),PPFIBP2,PRUNE1,PTPRJ,PTPRM,Rac,RAS,Shc,SOX10,SRC (family),Vegf	26	14	[Cell Morphology, Cellular Assembly and Organization, Psychological Disorders]
6	AMBRA1,AMPK,CA14,cytokine,Gsk3,H6PD,Hdac,HISTONE,Histone h4,Ifn,Ige,IgG,IgG1,IKK (complex),IL1,IL12 (complex),Immunoglobulin,Interferon alpha,MALT1,MTOR,MTORC1,NFkB (complex),OAS1,OAS2,p85 (pik3r),PARP,PEPCK,PKHD1,PPIF,RNF216,SLX4,STAT,TCR,Tnf (family),TPCN1	21	12	[Organ Development, Organ Morphology, Organismal Development]
7	1-O-hexadecyl-2-lyso-glycero-3-phosphorylcholine,AAGAB,ADGRD2,ADGRF4,AP2B1,APP,C11orf49,Ca2 ,CAMTA1,CCDC33,Clathrin,CLCN6,ERBB2,GHRHR,Gpcr,GPR148,GPR150,GPR152,GPR153,GPR82,Htr1e,IQCH,KCNIP1,MAS1L,NPFFR1,OXGR1,RRH,SLC17A5,TMCC2,TRIM25,TUFT1,VN1R4,VN1R5,ZC3H7A,ZC3H7B	19	11	[Cell Death and Survival, Cellular Assembly and Organization, Cellular Compromise]
8	26s Proteasome,ACRV1,Androgen-AR,Atf,ATN1,Basal transcriptional machinery,CORO2B,CREBBP,E1,ERMAP,Histone h3,Il1bos,Jnk,KCNMA1,LRMDA,MAP3K8,MDM2,MEGF11,MSK1/2,Nap,octopamine,PAMR1,Pka,polyubiquitin,POU2F3,PSG5,RCSD1,RNA pol2-transcription factor,RNA polymerase II,ST8SIA2,TBX15,TWIST1,UBALD1,Ubiquitin,vitamin K1	11	7	[Cellular Assembly and Organization, Developmental Disorder, Hereditary Disorder]
9	DIO2,FITM2,RNF130,TSPAN18	2	1	[Amino Acid Metabolism, Auditory and Vestibular System Development and Function, Cellular Development]

## Sheet: HB
© 2000-2020 QIAGEN. All rights reserved.
ID	Molecules in Network	Score	Focus Molecules	Top Diseases and Functions
1	14-3-3,ARHGAP15,ARHGEF28,Cadherin,CAMK1G,CAMKK1,CDH22,DEPTOR,ERK1/2,EXT1,EYA2,EYA4,GNA12,GSE1,GTPase,IL20RA,LAMA1,Lh,Pak,Pdgf (complex),phosphatase,PI3K (family),PPFIBP2,PREX1,PTPase,PTPN11,PTPRJ,PTPRM,PTPRT,RGS6,RGS7,SGSM2,SMG6,SULF2,tyrosine kinase	49	24	[Cancer, Gastrointestinal Disease, Post-Translational Modification]
2	ACP2,Ap1,ATP2A3,BIN1,CACNG2,CD3,CG,DDB2,EBNA1BP2,FOXK1,FSH,GRIA,GRIA2,GTF3A,Hdac,HISTONE,Histone h3,Histone h4,Hsp90,LRP1B,NFkB (complex),PHF12,PKHD1,RASSF5,ROBO2,SLC12A5,SMAD6,STK33,TCR,TFCP2L1,TRRAP,TSR1,VWC2,WWC1,ZBTB7C	46	23	[Cancer, Dermatological Diseases and Conditions, Organismal Injury and Abnormalities]
3	Akt,Alp,ARFGEF2,ATP8A2,BCR (complex),BMPER,CD44,Collagen type I (complex),Collagen(s),F13A1,Fibrinogen,Focal adhesion kinase,GLI2,HSD17B2,Mapk,MGAT5,Nfat (family),NOS1,OPTC,PDGF BB,Pdgfr,Pka catalytic subunit,PLCG1,PTGIS,Rac,SLC7A1,SLIT3,Sos,SOX5,TCF,Tgf beta,TMEM9B,VAC14,VCAN,ZNF618	36	19	[Cancer, Gastrointestinal Disease, Skeletal and Muscular System Development and Function]
4	ANOS1,APC2,BBS9,BCAS1,BCL9,BRPF3,BRSK1,CDC42EP2,CNTNAP5,CORO2B,DPP10,FAM117B,FAM171A1,FMR1,H6PD,MEGF11,MINAR1,MTUS2,PCDHGB2,PITPNM2,RTN4RL1,SNCA,SV2B,SV2C,SZT2,TDRD9,TECPR2,TRAK1,VIRMA,VPS13B,VPS13D,WDFY3,ZC3H7B,ZNF329,ZNF490	28	16	[Cancer, Dermatological Diseases and Conditions, Organismal Injury and Abnormalities]
5	ADAM19,AEBP2,ANKRD44,APP,C11orf74,C7orf50,CACNG3,CENPI,CFAP299,COL14A1,DCLK1,DCTPP1,DDX55,FOXI1,GRAMD4,HASPIN,IFT43,KRBA1,LHFPL6,MAK,NRG1,NTM,PLK1,POMGNT2,PRRC1,RAB43,RIMS4,SLAIN2,THSD4,TOX2,TTC21B,TTLL6,ULK4,USP6,VRK3	26	15	[Cell Morphology, Cell-To-Cell Signaling and Interaction, Cellular Assembly and Organization]
6	Actin,AMPK,ARPC1B,Calmodulin,CRYBA1,cytokine,ERK,GBE1,Gsk3,Ifn,Igm,Immunoglobulin,Insulin,Interferon alpha,Jnk,KCNB1,P38 MAPK,p85 (pik3r),PI3K (complex),Pka,Pkc(s),PLXNA2,Proinsulin,RAS,Ras homolog,RPH3AL,SF3B1,Sfk,SH3PXD2B,SPSB1,SRC (family),STAU1,SZT2,Vegf,WWOX	19	12	[Developmental Disorder, Hereditary Disorder, Neurological Disease]
7	ADAM11,ADGRD2,Adgre4,ADGRF4,ATP2C2,BCL2,Ca2 ,CIB2,DHX35,ELAVL1,ESYT3,Gpcr,GPR148,GPR150,GPR152,GPR153,GPR39,GPR82,Htr1e,KATNAL1,MAS1L,NPFFR1,OXGR1,RAD51B,Rnr,RRH,SLC15A5,STAT5B,TNF,TPCN1,tretinoin,UBXN4,VN1R4,VN1R5,ZSWIM1	19	12	[Cell Cycle, Cell-To-Cell Signaling and Interaction, Cellular Growth and Proliferation]
8	AGBL2,DPH1,ESX1,FA2H,GLB1L2,HSPD1,IGSF10,JAKMIP1,KCNG1,LAMP1,LIAS,MIPEP,miR-124-3p (and other miRNAs w/seed AAGGCAC),miR-17-3p (and other miRNAs w/seed CUGCAGU),MIR155HG,NBEA,NPIPB13,PCNX2,RNF123,SAMD3,SELENOW,SOX2,SPATA18,SSPN,TENM2,THAP8,THSD7B,TMEM163,TMEM201,TP53,TP63,TRIM6,TRMT11,TSKU,TTC7A	17	11	[Cell Cycle, Cellular Development, Cellular Growth and Proliferation]
9	ADGRF5,AKAP10,ARHGAP4,ARHGEF15,BCL9,beta-estradiol,BRSK2,CDC123,CRIM1,dihydrosphingosine 1-phosphate,GABRP,GIPC2,GPR12,GPRIN3,ITGBL1,MICOS10-NBL1/NBL1,NBPF1 (includes others),NRIP3,OPHN1,PAMR1,PIEZO2,PLEKHA6,PMM2,PTTG1IP,PUS7,RHOA,RHPN2,SLC13A3,SNN,SUSD3,TBC1D2B,TGIF2,TRIM25,TSPYL5,UBIAD1	8	6	[Cell Cycle, Cellular Development, Cellular Growth and Proliferation]
10	FAM222B,NLK	2	1	[Connective Tissue Development and Function, Lymphoid Tissue Structure and Development, Skeletal and Muscular System Development and Function]
11	PPP1CA,SLC45A1	2	1	[Developmental Disorder, Hereditary Disorder, Neurological Disease]
12	AXIN2,KCNK12	2	1	[Cancer, Dental Disease, Digestive System Development and Function]

## Sheet: HD
© 2000-2020 QIAGEN. All rights reserved.
ID	Molecules in Network	Score	Focus Molecules	Top Diseases and Functions
1	Alp,BMP6,BMPR1A,C1QTNF2,Collagen Alpha1,Collagen type I (complex),DOCK4,ERK1/2,F13A1,growth factor,Hif1,ITGA9,KCND2,Laminin (complex),Notch,NRG3,PDGF BB,PRKAA,RNF165,RUNX2,Smad,SMAD1/5/9,Smad2/3,SMAD3,SMAD6,SOX5,TCF,Tgf beta,TGFB2,TGFBR,TRAF3IP3,TRPS1,VWC2,Wnt,WNT2	33	18	[Cellular Development, Connective Tissue Development and Function, Skeletal and Muscular System Development and Function]
2	14-3-3,ADK,Akt,Ampa Receptor,atypical protein kinase C,CG,Cofilin,Creb,DUSP3,EYA2,FSH,KSR2,Lh,MAP2K1,MAP2K1/2,MAP2K5,Mek,NHSL1,NRXN1,OPCML,Pka,PP2A,Ppp2c,PTPase,PTPN3,PTPRM,PTPRT,RAB32,Raf,RGS7,Rsk,SGCD,SSPN,SYT9,WWC1	33	18	[Cell Signaling, Cellular Movement, Post-Translational Modification]
3	26s Proteasome,Actin,Alpha tubulin,AMBRA1,AMPK,ARG2,CALB2,caspase,Cyclin E,EGLN,ERK,estrogen receptor,Focal adhesion kinase,GRIA2,Hdac,Hsp90,IMMP2L,Insulin,KCNMA1,MAPT,MARK1,MGAT5,MINDY4,MTORC1,P glycoprotein,p70 S6k,PI3K (complex),RAS,ROBO1,SF3B1,SRC (family),TCR,VEGFA,WWOX,YLPM1	26	15	[Cancer, Organismal Injury and Abnormalities, Reproductive System Disease]
4	Alpha catenin,ARHGEF28,BCR (complex),Calcineurin protein(s),CARD11,CORO2B,EPHA6,F Actin,Filamin,FLT1,Iga,Ige,IgG,IgG1,IgG2b,Igg3,Igm,IKK (complex),IL12 (complex),Immunoglobulin,LDL,LY86,MALT1,NFkB (complex),Nr1h,PI3K p85,PKHD1,PTK,RASSF5,RO60,Rock,SERPINB6,SFTPD,SGK1,TRPC4	24	14	[Hematological System Development and Function, Lymphoid Tissue Structure and Development, Tissue Morphology]
5	ABCB5,AKNA,ANKRD12,ATP2A3,C1orf74,CDC42EP2,CHD6,CHST11,CLCN6,CREBRF,CST7,DAGLA,ERBB2,ERGIC1,FAM53B,FGD4,FSTL3,GABP,LRRC8B,MITF,NXPE3,PALM2AKAP2,PLXND1,POLQ,PRDM11,prostaglandin E2,RASGEF1B,RHOBTB2,RIN2,SCFD2,SDK1,SERINC5,ST3GAL6,TRAK1,VIRMA	22	13	[Cell-To-Cell Signaling and Interaction, Cellular Compromise, Cellular Development]
6	AAGAB,ADAMTS18,AGFG2,AP1AR,AP2B1,ARNTL2,ARPP19,ATM/ATR,C11orf74,CAMTA1,CNTNAP5,COG6,DAGLB,DNHD1,EPS15L1,FMR1,HSPA5,IKBKG,KPNA7,LRMDA,MDM2,MEA1,MTUS2,NACC2,NPEPL1,PLK1,RPA1,RTN4RL1,SHPK,SYCP1,SYT5,TDRD9,TRIM25,UNC13D,VTI1B	22	13	[Cell Cycle, Developmental Disorder, Neurological Disease]
7	ACTB,AOAH,ATP10B,BRDT,CAF-1,EFR3B,Epsin,FOXK1,FOXO6,GTPBP2,H4C11,H4C12,H4C13,HISTONE,Histone h4,Huwe1,KIAA0513,KMT5B,KMT5C,LOXHD1,mir-21,Myosin2,NTMT1,NuRD,PHACTR3,RNASE3,RNF123,STK38L,TIP60,TPM4,TRHDE,TRRAP,UBE3D,Ubiquitin,WASP (family)	17	11	[Cell Cycle, Cellular Assembly and Organization, DNA Replication, Recombination, and Repair]
8	1-octanol,adenosine triphosphate,AOX1,APOLD1,APP,BRINP2,CHCHD5,cholesterol,CREB1,FN1,GABPA,GIMAP6,GPR12,GPR85,Hsp84-2,IGSF10,KIAA0513,LMNTD1,MTCP1,OCSTAMP,ODAM,OLFM4,PANX3,RADIL,SLCO2A1,Soat,SV2C,TEX44,TGM2,TPCN1,TPMT,TTLL6,ULK4,WDR59,ZDHHC23	15	10	[Energy Production, Molecular Transport, Nucleic Acid Metabolism]
9	Ap1,ATP8A2,BHLHE41,Calmodulin,CD3,CD44,Ck2,CLSTN2,CNTN2,Collagen(s),cytokine,EYA4,Fibrinogen,Gsk3,Histone h3,IL1,Integrin,Jnk,KIAA0895,Mapk,Mmp,P38 MAPK,Pdgf (complex),phosphatase,Pkc(s),PPFIBP2,Pro-inflammatory Cytokine,Rac,Ras homolog,RNA polymerase II,Secretase gamma,Shc,SLC12A5,tubulin,Vegf	13	9	[Cellular Development, Cellular Growth and Proliferation, Nervous System Development and Function]
10	ABTB1,CA11,CLN6,CSMD3,DLEC1,DPH5,GPR160,GRID1,HBB,KCTD11,miR-125b-5p (and other miRNAs w/seed CCCUGAG),Npm,PAN2,PAN3,PRRX2,RHEBL1,SELENOW,Serpina3g (includes others),SH3BGRL2,SHH,SPP1,STAT3,STMN3,TENM2,TMC8,TMEM231,TP53,TRAF2,TTC1,USP29,USP31,ZBTB49,ZMIZ1,ZNF385A,ZNF662	13	9	[Cellular Development, Cellular Growth and Proliferation, Nervous System Development and Function]
11	3,4,5,6-IP4,5,6-epoxyeicosatrienoic acid,AGT,BMP3,BRINP3,BRS3,CD302,CDK16,COLEC10,Cox7c,CSHL1,CUX2,DCLK1,dihydroxyacetone,DRAXIN,ENTPD3,GMDS,HNF1A,Hnrpfl,Ins1,L-triiodothyronine,MEDAG,mir-483,miR-615-3p (miRNAs w/seed CCGAGCC),Npy4r,PPARG,PRKAA2,Proinsulin,Ptprv,SLC13A5,SLC46A3,SLC6A19,SLC9B2,SNX19,squalene	12	8	[Amino Acid Metabolism, Molecular Transport, Small Molecule Biochemistry]
12	DESI1,DRD2,ZDHHC4	2	1	[Cell Morphology, Cell-To-Cell Signaling and Interaction, Cellular Function and Maintenance]

[truncated: 14 more sheets: JHL, JQ, JX, L, LX, MI, MMS, P, PD, SH, SMS, SW, SZ, Y]
